# Supplementary material for: Mouse Modeling Dissecting Macrophage–Breast Cancer Communication Uncovered Roles of PYK2 in Macrophage Recruitment and Breast Tumorigenesis
Source: Adv Sci (Weinh). 2022 Jan 29;9(9):2105696. doi: 10.1002/advs.202105696 (PMC8948556; doi:10.1002/advs.202105696)
Supplement: Supplementary file 2 — Supporting Information [file ADVS-9-2105696-s001.xlsx]

## Sheet: List of differentially expresse
Table S1 - RNAseq results (Pyk2 KO vs. WT BMDM)
Gene	Fold change in KO vs WT (log 2)	P-Value	FDR
Ptk2b	-3.15625	7.9e-22	9.48e-18
Rptoros	-5.11298	1.07e-14	6.43e-11
Wdfy1	-2.27341	8.07e-13	3.22e-09
Saa3	1.08523	5.86e-12	1.75e-08
Ide	1.14604	6.33e-11	1.52e-07
Lima1	0.923113	7.66e-09	1.53e-05
Cd74	-0.732531	1.43e-08	2.45e-05
Nnt	-1.0703	2.31e-08	3.46e-05
F13a1	0.6392	6.37e-08	8.48e-05
Rab4a	-1.7585	1.02e-07	0.000123
Them6	1.3209	9.56e-07	0.00104148
H2-Aa	-0.709296	1.57e-06	0.00156708
H2-Ab1	-0.767468	3.18e-06	0.00278919
Tmem181b-ps	3.71654	3.26e-06	0.00278919
Mfge8	-0.535056	3.82e-06	0.00305639
Apobec3	-0.553117	4.17e-06	0.00312367
Slpi	0.639762	7.44e-06	0.00524951
Csf2rb2	-0.554695	1.32e-05	0.00879564
Gm11223	2.56439	1.49e-05	0.00940538
Letmd1	-0.757784	1.65e-05	0.00987239
Spp1	0.44477	1.73e-05	0.00987239
Spats2	-1.03378	3.05e-05	0.0166351
Ccl6	0.374849	4.68e-05	0.0243677
BC001981	-3.61492	5.46e-05	0.0272478
Acot13	0.509395	8.09e-05	0.0381437
Vopp1	0.88618	8.48e-05	0.0381437
Fcgrt	-0.607564	8.59e-05	0.0381437
Gdf3	0.982276	0.000112	0.0479253
Ncf4	0.358028	0.000156	0.0642926
Sap18b	-1.55813	0.00021	0.0829094
H2-Eb1	-0.601191	0.000214	0.0829094
Rnf167	0.667944	0.000265	0.0991543
Hp	0.664999	0.000322	0.116848
F10	0.508925	0.000354	0.123471
Tfpi	1.36578	0.00036	0.123471
Gm6467	-3.02816	0.000387	0.129028
Smarcd1	-0.658965	0.000409	0.132665
Gm4824	1.58195	0.000427	0.134726
Lyz1	0.595518	0.000491	0.150044
Rapgef6	0.515972	0.000501	0.150044
Mrpl33	0.381053	0.000604	0.176544
Rabggtb	0.583683	0.000742	0.211706
Mndal	0.963306	0.000847	0.231597
Gm22774	0.531418	0.000859	0.231597
Ptp4a3	-0.515804	0.000869	0.231597
Gm13653	2.48448	0.000898	0.234105
Tmc8	0.60523	0.000961	0.245199
Nqo2	0.575238	0.00108058	0.268785
Dtx3	-0.639923	0.00109864	0.268785
Taf5	1.64756	0.00116772	0.279973
Pdpk1	0.559421	0.00122779	0.286333
Birc5	0.437552	0.00124202	0.286333
Tbl1x	0.642406	0.00131901	0.298345
Stk25	-0.913301	0.00140924	0.308323
Cers5	-0.363524	0.00141456	0.308323
Psmb7	0.334341	0.001511	0.323462
Procr	-0.505943	0.00162082	0.340884
Cd38	1.01218	0.00167642	0.344696
Rpf2	1.76517	0.00171394	0.344696
Scd1	0.367047	0.00172521	0.344696
Fbl-ps2	1.49973	0.00182576	0.358807
Bin2	0.297957	0.00188957	0.365357
Fktn	0.909037	0.0019237	0.366052
Gm8268	2.32252	0.0019722	0.369417
Sptlc2	0.318844	0.0020303	0.373513
Mapre1	0.935827	0.00205638	0.373513
Rpl30	0.410564	0.00212558	0.380319
Ppil2	-0.31784	0.00220218	0.388232
Gpr137b	0.375194	0.00224331	0.38975
Ptk2	-0.861181	0.00231863	0.392742
Mrpl13	0.467394	0.00232605	0.392742
Nfe2	0.590898	0.00239789	0.399249
1700055D18Rik	-3.35369	0.00257705	0.4232
Gm8741	-2.60133	0.00269724	0.436952
Sco2	-0.377431	0.002744	0.438602
Gm8518	2.02333	0.00280382	0.442265
Clec4e	0.430173	0.00287315	0.446521
Hjurp	0.378247	0.00293759	0.446521
Rps27a	0.304334	0.00294254	0.446521
Plekha2	0.441814	0.00311365	0.45636
Pdgfb	0.60959	0.00314766	0.45636
Cd300ld	0.435201	0.00316208	0.45636
Ngdn	-0.341863	0.00321414	0.45636
Nop10	1.50182	0.00322238	0.45636
S100a4	0.26671	0.00325588	0.45636
Ints2	0.802676	0.00328874	0.45636
Map1lc3a	-0.444178	0.00331817	0.45636
Pilra	0.406111	0.00334999	0.45636
Iqgap3	0.441896	0.00342093	0.460788
Vps37c	-0.327343	0.00355225	0.473159
Trmt112-ps2	-1.31382	0.00369486	0.476439
Esf1	1.19434	0.00371735	0.476439
H2aj	0.280089	0.00373352	0.476439
Sacm1l	-0.677021	0.00375353	0.476439
Gm36738	0.610041	0.00377558	0.476439
Rnaset2b	0.295119	0.00383184	0.476873
Cdc45	0.588918	0.00388649	0.476873
Ptma	-0.291237	0.00389836	0.476873
Trmt112	0.537088	0.00407292	0.493193
Gm15355	2.82776	0.00414652	0.49649
Cryba4	2.21096	0.00418298	0.49649
Lzts2	0.51907	0.00424508	0.49665
Mapkbp1	-0.760593	0.00426718	0.49665
Snrpe	0.45027	0.00450394	0.507011
Insig1	-0.315938	0.00462237	0.507011
Gbp2	0.849341	0.00468317	0.507011
Plekhj1	-0.301595	0.00468446	0.507011
Slc11a2	-0.290746	0.0047	0.507011
Akirin1	-0.304492	0.00470174	0.507011
Zfp266	0.69125	0.00472358	0.507011
Rpl5	0.464418	0.00476592	0.507011
Eif4a-ps4	1.34786	0.00478461	0.507011
3830406C13Rik	0.612082	0.00487766	0.507011
Spcs3	0.323197	0.00497173	0.507011
Rps6-ps4	-2.56736	0.00498417	0.507011
Ly6e	0.269895	0.00499974	0.507011
Ip6k1	-0.286524	0.00502034	0.507011
Fn3krp	-2.21059	0.00502478	0.507011
Akap8l	-0.460646	0.00506948	0.507011
Rps27	0.678856	0.00514011	0.507011
Msto1	-0.44374	0.00515195	0.507011
Gm16416	3.9222	0.00515977	0.507011
Akr1c13	1.31991	0.00543378	0.529594
Eif2a	0.81951	0.00568146	0.539517
Plp2	-0.342534	0.00570119	0.539517
Gm20658	0.485415	0.00571904	0.539517
Snhg6	0.426751	0.00573899	0.539517
Gtpbp8	-0.454759	0.00576061	0.539517
Pkn3	0.582956	0.00597101	0.554887
Tpp2	0.381573	0.00605817	0.558656
Prtn3	0.522992	0.00632761	0.579049
Trnt1	0.836145	0.00640836	0.581996
Cd84	0.287276	0.00655381	0.59073
Gm14438	-2.65961	0.006691	0.592672
Ctnnbip1	-0.489988	0.00673749	0.592672
Lrg1	-1.27988	0.00679889	0.592672
Lsm7	-0.511072	0.00683256	0.592672
Psme4	0.447423	0.00688139	0.592672
Tbca	0.340291	0.00697213	0.592672
Pigx	-0.375258	0.00697584	0.592672
Ewsr1	-0.275409	0.00699746	0.592672
Gm24276	-0.92515	0.0070203	0.592672
Snord104	0.759939	0.00722559	0.598878
Pi4kb	-0.827551	0.00727886	0.598878
Gm13092	2.13233	0.00731602	0.598878
Akt2	-0.385092	0.00732535	0.598878
Mpo	1.19067	0.00734995	0.598878
Rev1	0.713994	0.00748097	0.598878
Atp6v0a1	-0.280085	0.00748449	0.598878
Ptger3	-1.5097	0.00752683	0.598878
Gm15417	0.766113	0.00757711	0.598878
Ckap4	0.250922	0.00759339	0.598878
Adra1a	-1.16457	0.00771947	0.604844
Cbr2	0.378905	0.00790502	0.61536
Nthl1	0.751416	0.00800216	0.616441
Slc2a4rg-ps	-1.05886	0.00804188	0.616441
Maged1	-0.38996	0.00809721	0.616441
Stat6	-0.245567	0.0081246	0.616441
Ets1	-1.33236	0.00819489	0.617864
Ly6c2	0.635941	0.00841134	0.621746
Gm12338	0.798728	0.00842696	0.621746
2510009E07Rik	-0.391449	0.00856372	0.621746
Gm9025	-1.19779	0.00863115	0.621746
Gm9803	2.70161	0.00863423	0.621746
Slc46a1	-0.646508	0.00865224	0.621746
Kpna1	0.459009	0.00867229	0.621746
Bak1	-0.262773	0.00880727	0.621746
Rps11	0.238766	0.00884796	0.621746
Ntmt1	-0.43466	0.00887244	0.621746
Gm12251	-2.93093	0.00892098	0.621746
Washc4	0.379386	0.00895463	0.621746
Clec4a1	-0.259103	0.00896367	0.621746
Rpl10-ps1	1.9396	0.00898332	0.621746
Polr2a	-0.249297	0.00902785	0.621746
Snx32	-0.42491	0.00912267	0.621746
Jmjd6	-0.347865	0.00931173	0.621746
Ppp4r3b	0.619397	0.00942141	0.621746
Ccdc25	0.506368	0.00944328	0.621746
Csrnp2	-1.06903	0.00944392	0.621746
Grhpr	0.381904	0.00947745	0.621746
5830416I19Rik	1.68024	0.00949217	0.621746
Clk1	0.741791	0.00958322	0.621746
2300009A05Rik	0.35326	0.00958986	0.621746
Cybb	0.301068	0.0095911	0.621746
Zc3h12a	-0.360062	0.00959484	0.621746
Pex19	-0.350639	0.00982175	0.633028
Rbmxl1	0.312476	0.00998363	0.636967
Klk1b11	0.464606	0.00998913	0.636967
Pam16	-0.386116	0.0101753	0.638811
Gm15327	1.68201	0.0101833	0.638811
Neat1	-0.267994	0.0102558	0.638811
Mre11a	-0.428244	0.0102652	0.638811
Rhou	-1.18535	0.0102897	0.638811
Zbtb26	1.55336	0.0103378	0.638811
Mrps36	0.796833	0.0106302	0.648562
Sec22c	-0.500367	0.0106375	0.648562
Erlin1	-0.478999	0.0106579	0.648562
Vill	0.376994	0.0107688	0.651094
Selenof	0.257777	0.0108456	0.651094
Zfp287	-1.17359	0.0110061	0.651094
Samsn1	0.520181	0.0110121	0.651094
Smndc1	0.316798	0.0110156	0.651094
Cdkn1c	-0.898413	0.0110254	0.651094
Flcn	-0.251552	0.0111816	0.652537
Gm6030	0.603716	0.0112812	0.652537
Lyrm1	1.17186	0.0113102	0.652537
Icam2	0.4924	0.0113202	0.652537
Smim4	0.274747	0.0114671	0.652537
Mras	-1.22864	0.0114733	0.652537
Ubxn6	-0.231903	0.0114737	0.652537
Rbm15b	0.515723	0.0115315	0.652537
Gm5791	1.577	0.0115397	0.652537
Rpl37	0.21171	0.0116794	0.655758
Fgr	0.356214	0.0117061	0.655758
Dipk1b	-1.86995	0.0117952	0.657678
Zwilch	0.489152	0.011954	0.660714
Sgk1	-0.253134	0.011976	0.660714
Oxsr1	-0.522968	0.012015	0.660714
Fpr1	1.21356	0.0121044	0.662594
Erlin2	0.446568	0.0122381	0.66482
Ttc4	-0.363354	0.012256	0.66482
Fbxw5	-0.304205	0.0123335	0.665473
S100a13	0.235853	0.0125512	0.665473
Gpd2	0.514207	0.0125936	0.665473
Lipe	-0.388389	0.0126427	0.665473
Slc36a4	-0.573987	0.0126648	0.665473
Hmmr	0.468507	0.0126873	0.665473
Mrps26	-0.288637	0.0127215	0.665473
Mfng	-0.519141	0.0127531	0.665473
Pibf1	0.924365	0.0128153	0.665473
Rps11-ps2	0.90002	0.0129066	0.665473
Ppp1r7	1.0935	0.012958	0.665473
3110070M22Rik	2.03454	0.0129602	0.665473
Rb1	0.452673	0.013031	0.665473
Lilr4b	0.246433	0.0132511	0.665473
Rpl7l1	-0.306571	0.0133658	0.665473
Gm20559	0.574938	0.0134355	0.665473
Eif5a2	-2.06532	0.0134954	0.665473
Wapl	0.631542	0.0135665	0.665473
Gm45769	1.94773	0.0135756	0.665473
Amigo3	-1.17765	0.0135924	0.665473
Cdv3-ps	1.90653	0.0136216	0.665473
Sub1	0.314251	0.0136311	0.665473
Etv1	0.586364	0.0136723	0.665473
Fcgr2b	0.273405	0.0136812	0.665473
Ccnt1	0.389922	0.0136825	0.665473
Dhx9	0.282071	0.0137114	0.665473
Ccnyl1	-0.77752	0.0138235	0.66821
Selenom	-0.322427	0.01419	0.683173
P4ha2	0.463873	0.0144379	0.685917
Hoxa7	0.481324	0.0144886	0.685917
Fbl	-0.374267	0.0144898	0.685917
Nfkbiz	-0.601767	0.0145099	0.685917
Lbhd1	-1.3931	0.0145331	0.685917
2310039H08Rik	0.415629	0.0146019	0.686463
Ccl4	-0.239809	0.0147285	0.689707
F7	0.255028	0.0151424	0.703543
Ppih	1.26223	0.0152118	0.703543
Rpl18a	0.197243	0.0153738	0.703543
Pex5	-0.55623	0.0154543	0.703543
Ccne1	0.462153	0.0156004	0.703543
Xpa	-0.358685	0.0156064	0.703543
S100a6	0.214171	0.0156143	0.703543
Rpl36-ps2	-0.890737	0.0156275	0.703543
Zfp35	0.546631	0.0156374	0.703543
Crip1	0.215358	0.0156741	0.703543
Zscan22	-0.831791	0.0156824	0.703543
Trpc4ap	-0.222144	0.0157617	0.703543
Ptgir	0.297525	0.01584	0.703543
Cse1l	0.36567	0.0158456	0.703543
Gm9761	-1.58087	0.0159384	0.704351
Fam107b	0.371128	0.0161361	0.704351
Gm16124	0.969128	0.0162028	0.704351
Anln	0.442744	0.0162104	0.704351
Acsl4	0.372235	0.0162324	0.704351
Ssbp3	-0.284432	0.0162756	0.704351
Spata13	0.992252	0.0163161	0.704351
Fxyd2	-0.657682	0.0163338	0.704351
Ndufaf5	-0.476418	0.0164494	0.706792
Gm9892	-2.07752	0.0165493	0.708547
Gapt	0.580802	0.0166569	0.709704
Copg2	0.402084	0.0166947	0.709704
Rpl9-ps6	0.863077	0.0167997	0.711641
Gm6023	0.670125	0.0170293	0.716677
Cadm1	-0.274321	0.0170381	0.716677
Pnisr	0.355171	0.0171081	0.716884
Tle6	-0.552669	0.0171626	0.716884
Edem1	0.209093	0.0172273	0.717085
Zfp704	-0.409815	0.0172965	0.717477
Ppp1ccb	1.12239	0.0174704	0.717997
Gm48690	0.807693	0.0175111	0.717997
Ctsk	-0.391807	0.0175343	0.717997
Phlda1	-0.751547	0.0176291	0.717997
Mxd4	-0.262198	0.017666	0.717997
Sptssa	0.228736	0.0176684	0.717997
Tomm22	-0.237572	0.0177579	0.718066
Ptpn22	0.391282	0.017886	0.718066
Gm6807	0.926884	0.0179148	0.718066
Golim4	-0.551951	0.017961	0.718066
Lrrc45	-0.343285	0.0179696	0.718066
Zgrf1	1.21369	0.0183698	0.731511
Csf2rb	-0.233962	0.0184281	0.731511
Pld3	-0.241212	0.0184978	0.731853
Fam126b	0.454759	0.0185942	0.732927
Dcp2	0.398168	0.0186472	0.732927
Large1	-0.384357	0.0187675	0.734139
Stag1	0.623254	0.0188005	0.734139
Zeb2os	-0.315901	0.0188624	0.734163
Ssh1	-0.282482	0.0189605	0.735593
Gm17749	1.07757	0.0190455	0.736506
Gm5526	0.756464	0.0191295	0.737377
Herc1	-0.311924	0.0192321	0.738958
Zmpste24	0.348467	0.0193897	0.742632
Igsf6	0.402092	0.0195245	0.743436
5330438D12Rik	1.4568	0.0195347	0.743436
Zfpl1	-0.300182	0.0196395	0.745056
Mef2c	0.372678	0.0197582	0.74517
Hmgxb4	0.522519	0.0198246	0.74517
Stx1a	-1.87972	0.0199165	0.74517
Casp2	0.543438	0.019932	0.74517
Stab1	-0.203188	0.0199533	0.74517
Ak1	-0.602035	0.020144	0.745554
Ndufb8	0.236644	0.0201703	0.745554
Snora31	-1.9621	0.0202726	0.745554
Rpl38	0.217625	0.0202729	0.745554
Gm24362	1.44824	0.0202745	0.745554
Slc7a7	0.333778	0.0204241	0.745582
Gm4013	0.708965	0.0206327	0.745582
Raf1	-0.236789	0.0206346	0.745582
Ccl3	-0.270324	0.0206394	0.745582
Ednrb	0.261326	0.0207372	0.745582
Tifab	0.351172	0.0207485	0.745582
Casz1	-0.536747	0.0208443	0.745582
Dck	0.302335	0.0208465	0.745582
Ankrd55	1.6679	0.0208642	0.745582
Gm15500	0.334378	0.020959	0.745582
R3hdm2	-0.246497	0.0209594	0.745582
Fam49a	0.516129	0.0212819	0.754813
4933430I17Rik	1.57999	0.0213632	0.755462
Gm11224	-1.03192	0.0215413	0.756444
Gm10766	2.11934	0.0215439	0.756444
Nfam1	-0.213082	0.0215802	0.756444
Lpxn	-0.198491	0.0216493	0.756652
Tpt1-ps1	0.819497	0.0217267	0.757152
Gm7117	1.99931	0.0218369	0.758786
Gm5558	0.637999	0.0220306	0.759855
Isg20	0.573484	0.022078	0.759855
Tmem65	-0.328875	0.0221094	0.759855
Cst7	0.373728	0.0222788	0.759855
Arhgap23	0.44845	0.0222935	0.759855
Vps13a	0.474529	0.0223851	0.759855
Lix1l	0.624074	0.0225181	0.759855
Slc2a12	2.12605	0.0226018	0.759855
Hat1	0.811181	0.0227297	0.759855
Lrrc14b	0.665242	0.022757	0.759855
Tmem242	-0.220744	0.0227759	0.759855
Tor4a	-0.247911	0.0227978	0.759855
Tex2	0.530347	0.0228165	0.759855
Sh3bgrl2	-0.399024	0.0228671	0.759855
Gm8539	1.76148	0.0229106	0.759855
Myc	-0.388957	0.0229338	0.759855
Agpat2	-0.254163	0.0229514	0.759855
Cdc42	0.279169	0.0230719	0.759855
Glrx5	-0.248703	0.023072	0.759855
Wsb1	-0.267052	0.0233372	0.765856
Depdc1b	0.717264	0.023382	0.765856
Ccdc134	-0.55649	0.0234807	0.766994
Arrdc1	-0.284417	0.0235624	0.76745
Crtap	-0.348572	0.0236392	0.76745
Gm8692	-0.530218	0.0237978	0.76745
Adcy2	-1.10745	0.0238603	0.76745
Gm10575	-1.46701	0.0238691	0.76745
Kat2a	-0.401172	0.0238788	0.76745
Chac1	-0.812191	0.0240957	0.770211
Ms4a7	-0.191629	0.0241339	0.770211
Rps28	0.21131	0.0242035	0.770211
Rsrp1	0.292959	0.0242217	0.770211
Hp1bp3	-0.229634	0.024356	0.772432
Dusp1	-0.776267	0.024566	0.77351
Smap2	-0.255833	0.0247279	0.77351
Slc8b1	-0.286352	0.02473	0.77351
Ptpmt1	-0.222217	0.0247484	0.77351
Anapc4	0.272258	0.0248355	0.77351
Dmtn	-1.75889	0.0248427	0.77351
Gemin2	-0.571364	0.0249243	0.77351
Luzp1	-0.507407	0.0249431	0.77351
Enpp1	0.43541	0.0250526	0.77351
Arhgap1	-0.223793	0.025075	0.77351
Gm11953	1.2003	0.0250997	0.77351
Nradd	-0.85647	0.025227	0.77544
Selenoi	0.506682	0.0253246	0.776323
Rmnd1	-0.336583	0.0253853	0.776323
Mageh1	1.85269	0.0254537	0.776434
Cd52	0.202152	0.0255356	0.776957
Trav14d-3-dv8	1.39073	0.0256043	0.777075
Ptpn7	0.208875	0.0257964	0.777624
Rps6kb2	-0.308205	0.0258223	0.777624
Fam161a	1.2282	0.0258464	0.777624
St7	0.811001	0.0259227	0.777624
Gm45250	-1.33644	0.0260739	0.777624
Tlr13	0.204983	0.0260891	0.777624
Sulf2	0.360796	0.0261974	0.777624
Pfkm	-0.545344	0.026235	0.777624
Foxd2os	0.620004	0.0262564	0.777624
Oaz2	-0.358931	0.026391	0.777624
Rbck1	-0.234072	0.0264179	0.777624
Dnajc4	-0.292135	0.0264445	0.777624
Ftl2-ps	-1.55385	0.0264657	0.777624
Gm10275	-0.589785	0.026715	0.780896
Gm43667	1.56542	0.0267584	0.780896
Smad5	0.500463	0.0267725	0.780896
Gramd4	0.558404	0.0269345	0.783715
Usp5	-0.207663	0.0270803	0.784795
Pdxk	-0.202186	0.027143	0.784795
Gng5	-0.501666	0.0272615	0.784795
Aph1b	1.06475	0.0272773	0.784795
Slc31a2	-0.210045	0.0272989	0.784795
Gm43518	-0.437888	0.0274517	0.786542
Ropn1l	-0.396339	0.0274909	0.786542
Rnf113a2	-0.409123	0.027562	0.786697
Ndufa5	0.314639	0.02775	0.790183
Gm45855	-1.95398	0.028076	0.792304
Sp3os	0.431401	0.0280907	0.792304
Dpp8	0.337646	0.0281502	0.792304
Ninl	-1.40906	0.0282413	0.792304
Pramef8	0.656395	0.0282601	0.792304
Sh2b3	-0.203093	0.0282648	0.792304
Slc39a14	-0.390854	0.0282871	0.792304
Mthfsl	-0.252901	0.0286044	0.793089
Ptch1	0.857784	0.0286322	0.793089
Arl16	0.435313	0.0286649	0.793089
Gle1	0.56168	0.0287342	0.793089
Pla2g4a	0.408613	0.0287667	0.793089
Xrcc2	0.693508	0.0287881	0.793089
Tfap4	-0.525767	0.0288438	0.793089
Zfand3	-0.199364	0.0289085	0.793089
Pcbp2	-0.235003	0.0289299	0.793089
Gm12696	1.44577	0.0289767	0.793089
Nktr	0.234982	0.0290963	0.793847
Tmem258	0.276445	0.0292455	0.793847
Knstrn	0.297581	0.0294165	0.793847
Gm10177	-3.02993	0.0295037	0.793847
Atl2	0.492011	0.0295057	0.793847
Med6	0.482028	0.0295153	0.793847
Laptm4a	-0.234234	0.0296458	0.793847
Cirbp	-0.41076	0.0296515	0.793847
Acod1	0.588448	0.0296611	0.793847
Hnrnpl	-0.20932	0.0296666	0.793847
Sec11a	0.202162	0.0299841	0.79965
Gm50143	0.615992	0.0300169	0.79965
Phf1	-0.368039	0.0303873	0.806022
Twsg1	0.336934	0.0303905	0.806022
Wdr4	-0.369125	0.0307631	0.808666
Prkag1	-0.2296	0.0309064	0.808666
Tulp4	0.317246	0.030979	0.808666
Timm8b	0.266287	0.031047	0.808666
Fam214b	-0.242068	0.0310554	0.808666
Prkcb	0.228292	0.0311022	0.808666
Ms4a6c	0.253306	0.0311561	0.808666
Acsf2	-1.39304	0.0311802	0.808666
Fkbp3	0.405103	0.0311852	0.808666
Klhl22	-0.349717	0.0313047	0.808666
Pak1ip1	0.250476	0.0313361	0.808666
Otulin	-0.193753	0.0314692	0.808666
Trmt10a	1.3646	0.0315284	0.808666
Evi5	0.416688	0.0315484	0.808666
Vamp3	0.343662	0.0315605	0.808666
Tssk6	-1.2394	0.0316153	0.808666
Cdc7	0.797649	0.0316818	0.808666
Srek1ip1	0.321331	0.0317485	0.808666
Ern1	0.396169	0.0317719	0.808666
Tef	-0.230145	0.0318877	0.809894
Gm34084	0.565224	0.032253	0.815157
Pcbd2	0.234017	0.0323169	0.815157
Mki67	0.250092	0.0323552	0.815157
Gas5	0.266751	0.0324281	0.815157
Gm4950	0.825976	0.0324481	0.815157
Mindy2	0.212504	0.0325029	0.815157
Dusp5	-0.96898	0.0326101	0.816139
Cox7a2	0.357626	0.0327259	0.817329
Osm	-0.549403	0.032881	0.817846
E330020D12Rik	2.00156	0.032883	0.817846
Gm5150	1.01176	0.0329691	0.818289
5530601H04Rik	0.961072	0.0331699	0.82132
4930455G09Rik	0.652802	0.0333146	0.82132
Phf11b	0.491742	0.0333729	0.82132
Ubc	-0.171534	0.033536	0.82132
Nsmce4a	-0.209972	0.0335705	0.82132
Lrif1	0.602673	0.0335876	0.82132
Mindy3	0.337823	0.0336367	0.82132
Rbbp4	-0.195792	0.0336393	0.82132
Fgfr1	-0.904227	0.0337503	0.822356
Srrd	-0.28453	0.0338735	0.823594
Mapk1ip1	-0.403663	0.0339386	0.823594
Gm37500	-1.69144	0.0342606	0.826597
Gm11964	-1.95743	0.0343194	0.826597
Alox5ap	0.178202	0.0343227	0.826597
Oxsm	-0.56022	0.0344565	0.826597
2900052L18Rik	1.2473	0.0344721	0.826597
Ambra1	-0.317985	0.034543	0.826597
Ly86	0.365096	0.034667	0.826597
0610009B22Rik	0.390008	0.0347658	0.826597
Pcnx	-0.35062	0.0348175	0.826597
Kmt5c	-0.25312	0.0348297	0.826597
Gm5555	2.69973	0.0348772	0.826597
Llgl2	-0.766334	0.034938	0.826597
Ldhb	-0.615944	0.0349587	0.826597
Ppp3cc	-0.44665	0.0351987	0.828602
Slc37a2	-0.198591	0.0352524	0.828602
Wdr91	-0.260623	0.0352642	0.828602
Gm20667	1.49647	0.0354837	0.828602
Sap30l	-0.233048	0.0354942	0.828602
Mzf1	-1.63428	0.0356467	0.828602
Abcg3	0.762423	0.0356857	0.828602
Poc5	-0.608459	0.03571	0.828602
Dctn1	-0.414287	0.0357448	0.828602
Hist1h2ao	0.444864	0.0358332	0.828602
Rapgef5	0.403705	0.0358745	0.828602
Rpl18-ps1	0.350094	0.0358832	0.828602
Slc39a7	0.189381	0.0362171	0.828602
Unc45a	-0.276912	0.0362814	0.828602
Lamc1	0.314946	0.0363474	0.828602
Grap	-0.404634	0.0363553	0.828602
Sat1	0.28796	0.0363879	0.828602
Rpl22l1	0.724867	0.0364396	0.828602
Clk4	0.756814	0.0364744	0.828602
Zfp53	0.63519	0.0365154	0.828602
Ppfia4	0.361989	0.0366617	0.828602
Invs	0.52023	0.0367136	0.828602
Arl8a	-0.177887	0.0367592	0.828602
Gm10146	1.06174	0.0367689	0.828602
Gm6055	-1.02045	0.0367896	0.828602
Pigp	-0.352628	0.0369353	0.828602
Ap5s1	0.224249	0.0371347	0.828602
Ttc39a	-0.745865	0.0372029	0.828602
Rilpl2	-0.179641	0.0372251	0.828602
Osgin1	-0.329396	0.0372733	0.828602
Ctdspl	0.330039	0.0372753	0.828602
1810055G02Rik	-0.576309	0.0372898	0.828602
Vti1a	-0.263491	0.0374474	0.828602
Ndufa4	-0.293504	0.0374789	0.828602
Man2c1	-0.212806	0.0374937	0.828602
Aktip	0.340358	0.0375427	0.828602
Zfp292	1.45999	0.037623	0.828602
Eme2	0.633585	0.03767	0.828602
Gm5436	-0.999597	0.037853	0.830878
Rps23	0.229664	0.0379594	0.830878
Lims1	0.214097	0.0379976	0.830878
Adamtsl5	-0.282778	0.0380507	0.830878
Cd274	-0.362066	0.038176	0.832099
Ubald1	-0.202017	0.0384589	0.836742
Fn3k	-1.85872	0.0387084	0.839898
Rgs1	0.29316	0.0387441	0.839898
Spen	0.253029	0.0389398	0.842617
Pdcd10	0.406553	0.0391406	0.842638
Ptgs1	0.346682	0.0391477	0.842638
Gm7232	-1.26628	0.0391516	0.842638
Ppip5k1	0.532645	0.0394322	0.845006
4833408A19Rik	1.03659	0.0394394	0.845006
Gm13461	3.91219	0.0395092	0.845006
Gm15427	0.554038	0.0396275	0.845006
Stk4	0.227381	0.0397304	0.845006
Rpl3	0.164846	0.0398219	0.845006
Ttll3	-0.53064	0.0398763	0.845006
Thbs1	0.372808	0.0398845	0.845006
Myo1e	-0.24084	0.039896	0.845006
Pced1b	-0.632486	0.0399677	0.845031
Maf1	-0.191239	0.0400414	0.845099
Gm6946	2.00861	0.0401809	0.845166
Gpr171	1.67219	0.040297	0.845166
Zfp930	1.98945	0.0404113	0.845166
Dph2	-0.42473	0.0404344	0.845166
Gm15903	1.18286	0.0405695	0.845166
Gadd45b	-0.254891	0.0405759	0.845166
Copb2	0.297597	0.0405912	0.845166
Neurl4	-0.368712	0.0406086	0.845166
Bhlha15	1.76248	0.0407568	0.845578
Slfn2	-0.270275	0.0408635	0.845578
Zbtb9	-0.455005	0.0408689	0.845578
Pik3ap1	-0.174549	0.0409105	0.845578
E2f7	0.514008	0.0410615	0.846071
Etf1	0.296507	0.0413013	0.846071
Pprc1	0.383669	0.0413073	0.846071
Gde1	-0.191564	0.0413223	0.846071
Armc8	0.484552	0.0413455	0.846071
Bcap31	0.190192	0.0413578	0.846071
Tk2	-0.248506	0.0415121	0.847781
Ezh2	0.323691	0.04167	0.849558
Gm37274	0.700705	0.0420071	0.850687
Crocc	0.671853	0.0420124	0.850687
Gipc1	-0.194035	0.0421321	0.850687
Cotl1	-0.159549	0.0422921	0.850687
Ap1ar	0.302215	0.0423257	0.850687
Mllt6	-0.219838	0.0423538	0.850687
Gtf3c5	-0.300569	0.0423582	0.850687
Zfas1	-0.337643	0.042469	0.850687
Arntl	-0.551377	0.0424765	0.850687
C130026I21Rik	1.17312	0.0424806	0.850687
Mtmr12	0.319632	0.0426212	0.850687
Uap1l1	-0.175403	0.0427067	0.850687
Cmklr1	0.405044	0.0428728	0.850687
Dnajc13	0.213982	0.0428828	0.850687
Zfp868	-0.77159	0.0429092	0.850687
Tgfbr1	-0.21955	0.0429526	0.850687
Cul2	0.481307	0.0429563	0.850687
Gmfb	0.450796	0.0430437	0.850687
Eif4a2	0.539289	0.0430737	0.850687
Ttc7b	-0.230193	0.0433268	0.853985
Seh1l	0.432078	0.0436611	0.853985
Smc4	0.264489	0.0436746	0.853985
Tuba1b	0.183886	0.0437082	0.853985
Plxnb2	-0.180944	0.0438211	0.853985
Srsf5	-0.218177	0.0438477	0.853985
Snhg11	1.02004	0.0438695	0.853985
Dkc1	0.528977	0.0439135	0.853985
Pgam1	0.349292	0.0439232	0.853985
Zrsr1	-1.44349	0.0439929	0.853985
Cpped1	0.298929	0.0440243	0.853985
Yaf2	0.221279	0.0443391	0.857498
Top2a	0.197148	0.04441	0.857498
Slc9b2	1.49986	0.0444798	0.857498
Rrnad1	0.385541	0.0444915	0.857498
Tmem11	0.227895	0.0445928	0.858072
Treml2	0.44157	0.0447248	0.859232
Tor1aip1	-0.192381	0.0449267	0.861002
Slc48a1	-0.167461	0.0449882	0.861002
Tpgs1	-0.199992	0.0450857	0.861002
Nphp4	1.18847	0.0451463	0.861002
Mus81	-0.35957	0.0452517	0.861002
Gm47813	-1.73727	0.0452804	0.861002
Hdac11	-1.5742	0.0453994	0.861002
Ttc30b	-0.534277	0.0455308	0.861002
Bnip3	0.357682	0.0456986	0.861002
E030030I06Rik	0.625142	0.0459134	0.861002
Inpp5a	-0.386785	0.0459381	0.861002
Gm5512	1.11287	0.0460122	0.861002
Zfp131	0.566623	0.0460215	0.861002
St8sia4	0.545163	0.046059	0.861002
Wrn	-0.441608	0.0460592	0.861002
Arf6	-0.170813	0.0460829	0.861002
2510016D11Rik	-0.437338	0.0462461	0.861002
Tmem135	0.322028	0.0463069	0.861002
Src	-0.734318	0.0463497	0.861002
Sec13	-0.180364	0.0464329	0.861002
Zfp119b	-1.39039	0.046536	0.861002
Rpl18a-ps1	-1.25641	0.0465641	0.861002
Gm15772	1.27368	0.0467439	0.861002
Ergic2	0.421103	0.0467447	0.861002
Hmgb2	0.460961	0.0467543	0.861002
Fastkd2	0.491506	0.0468174	0.861002
Gla	-0.221258	0.0468256	0.861002
Ano8	-0.369829	0.0468279	0.861002
E4f1	-0.371559	0.0471041	0.864753
Chmp2b	0.235372	0.0472509	0.865312
Fuca1	-0.176309	0.0472982	0.865312
Ppip5k2	0.439823	0.0474186	0.865312
Cops2	0.93326	0.0474846	0.865312
Kctd18	-0.430367	0.0475149	0.865312
Pdp2	0.36203	0.0475676	0.865312
Crot	0.407204	0.047644	0.865388
Cxcr3	-0.487938	0.0478373	0.86614
Tuba1c	-0.195092	0.047904	0.86614
Acvr2a	-1.55871	0.0479445	0.86614
Dis3	0.63418	0.0480419	0.86614
Fgfrl1	-0.982815	0.0480466	0.86614
Zfp280b	0.562905	0.0481717	0.866152
Gch1	0.551004	0.0484129	0.866152
Psma2	0.629497	0.0484426	0.866152
Pex16	-0.293739	0.0484914	0.866152
Heatr1	-0.252676	0.0485597	0.866152
Gm10602	1.49611	0.0486138	0.866152
Mthfs	-0.221816	0.0488574	0.866152
Dusp19	0.407564	0.0488929	0.866152
Cln3	-0.198894	0.0489055	0.866152
Pwwp2a	0.385274	0.048907	0.866152
Dld	0.277079	0.0490797	0.866152
Clec12a	0.30838	0.0491019	0.866152
Cbx3	1.12831	0.0491496	0.866152
Dcaf5	-0.295803	0.0491804	0.866152
Rpl31-ps10	1.15364	0.0492302	0.866152
Gm10138	0.567471	0.0492535	0.866152
Slc6a12	-0.545444	0.0493481	0.866152
Gm4600	1.17912	0.0494926	0.866152
G0s2	-0.568176	0.0494972	0.866152
U2surp	0.238975	0.0495243	0.866152
Hsdl1	-0.198424	0.0495786	0.866152
Stat2	0.227281	0.0496368	0.866152
Il21r	-0.212396	0.049739	0.866673
Dennd2c	0.871753	0.0498292	0.866985
Ier2	-0.556363	0.0500172	0.868309
Gdpd3	0.698987	0.0500502	0.868309
Srsf4	-0.248817	0.0503132	0.871611
Bckdha	-0.223227	0.0504683	0.872528
Med15	-0.202624	0.0505117	0.872528
Trappc6b	-0.21901	0.0506497	0.872807
Psmf1	-0.218501	0.0507163	0.872807
Wdr1	-0.16385	0.0507485	0.872807
Gm15972	-0.986746	0.0508191	0.872807
Ap1b1	-0.177479	0.051122	0.875545
Cdc42bpb	-0.221643	0.0511302	0.875545
Gm7488	-1.50884	0.0511976	0.875545
Tsn	0.23513	0.0514047	0.876886
Rxylt1	-0.310101	0.0514223	0.876886
Mrpl35	-0.626387	0.0515249	0.877387
Fgfbp3	0.712796	0.0516255	0.877853
Mafk	-0.406333	0.0517098	0.878041
Ccny	0.269957	0.0520366	0.879633
Atf4	-0.173799	0.0520652	0.879633
Cmc1	0.339114	0.0521254	0.879633
Tsga10	1.02038	0.0521632	0.879633
Ypel3	-0.205176	0.0522018	0.879633
Caskin2	-0.39418	0.0523149	0.879633
Rps13-ps2	0.349112	0.0523172	0.879633
Gpr68	-1.31427	0.0524319	0.880327
Hsp90aa1	0.271206	0.052647	0.880501
Galnt7	0.290935	0.0526538	0.880501
Psmd10	1.00858	0.0529223	0.880501
Mocs2	0.329328	0.0530449	0.880501
Tpt1	-0.209219	0.053097	0.880501
Zfp317	0.534982	0.0532257	0.880501
Gbx2	-1.59272	0.0533098	0.880501
Chml	0.966212	0.0533163	0.880501
Rfng	-0.27209	0.053346	0.880501
Ahctf1	-0.277681	0.0534185	0.880501
Tceal8	-0.206817	0.0534442	0.880501
Pgrmc1	-0.303205	0.0534999	0.880501
Acsf3	-0.422855	0.0535525	0.880501
Thap2	0.506648	0.0535677	0.880501
Lrpap1	-0.191211	0.0535837	0.880501
Pdlim5	0.350451	0.0536264	0.880501
Ankrd37	0.542833	0.0536909	0.880501
Gstm7	0.896591	0.0539213	0.883071
Creb1	0.731987	0.0544036	0.887853
Dusp2	-0.464681	0.0544421	0.887853
Smchd1	0.445912	0.0545726	0.887853
Gm13611	1.00982	0.0545804	0.887853
Psmb3	0.190451	0.0545836	0.887853
B3glct	-0.487836	0.0547507	0.88824
Gigyf1	-0.268887	0.0548313	0.88824
Por	-0.163266	0.0549665	0.88824
Ddx59	-0.481507	0.05502	0.88824
Gm7658	-1.73307	0.0550736	0.88824
Rpl10	-0.217751	0.0550752	0.88824
Arhgap9	-0.188726	0.055126	0.88824
Tmem222	-0.214388	0.0553515	0.890677
Tspan13	-0.396281	0.0556569	0.894391
Gdi2	-0.170587	0.0558363	0.89457
2010001K21Rik	-1.26118	0.0558917	0.89457
Ric1	-0.515083	0.055892	0.89457
Cep63	-0.354983	0.0560884	0.896517
Shfl	-0.43042	0.0562751	0.898303
Sft2d3	0.934364	0.0564187	0.898793
Mgll	-0.718676	0.0564557	0.898793
Mdfi	-1.41073	0.0568203	0.899061
Mrps2	-0.295356	0.0568256	0.899061
Ptprs	0.224394	0.0568674	0.899061
Zfp296	-1.84309	0.057178	0.899061
Rrm2	0.280444	0.0572061	0.899061
Rpl36a	0.166519	0.057255	0.899061
Sirpb1c	1.0683	0.0572801	0.899061
Btbd1	-0.213176	0.057293	0.899061
Nol11	0.355399	0.0574122	0.899061
Gclc	0.212445	0.057437	0.899061
0610009E02Rik	1.19005	0.0575628	0.899061
Rfk	0.266594	0.0575742	0.899061
Cyp51	0.297704	0.0575822	0.899061
Slc7a1	0.299822	0.0576175	0.899061
E130309D02Rik	-0.246189	0.0578448	0.899061
Gm11488	1.42196	0.0578707	0.899061
Zfp800	0.557521	0.0579102	0.899061
Srsf2	-0.18895	0.0579645	0.899061
Rbm19	-0.294161	0.0579749	0.899061
Zfp598	-0.28036	0.0579762	0.899061
Bard1	0.506324	0.0580475	0.899061
Chd3	-0.197294	0.0581377	0.899297
Smad2	0.333769	0.0582295	0.899556
Fstl1	1.2906	0.0583204	0.899801
Copz2	-0.306046	0.0584547	0.900714
H3f3a-ps1	-1.11469	0.0585789	0.901468
Mak16	0.383906	0.0589667	0.905711
Cramp1l	0.316641	0.0590198	0.905711
Cebpa	0.215997	0.0591384	0.905711
Bad	-0.193083	0.0591938	0.905711
Mto1	0.292131	0.0595358	0.905711
Usp48	-0.204492	0.0595874	0.905711
Gm1673	-0.271699	0.0596605	0.905711
Malat1	0.203665	0.0597783	0.905711
Ccdc97	-0.246667	0.0598073	0.905711
Rttn	0.748777	0.0599348	0.905711
Fam222a	-1.20786	0.0599953	0.905711
Spcs1	0.308134	0.0600924	0.905711
Clec10a	0.321444	0.0601031	0.905711
Gk	-0.421961	0.0601081	0.905711
Rpp21	0.211977	0.0601739	0.905711
Ap1g1	0.320359	0.060198	0.905711
Atp5md	-0.246254	0.0602322	0.905711
Nudt22	-0.315999	0.0602986	0.905711
Mbtps2	-0.319266	0.0603688	0.905711
Pkib	0.456989	0.0603963	0.905711
Mcoln1	-0.180241	0.0604958	0.905711
Particl	0.762594	0.0606946	0.905711
Osbpl8	0.16601	0.0608953	0.905711
Cdyl	-0.360228	0.0609149	0.905711
Stk38l	0.577109	0.0609658	0.905711
Plxnc1	0.405367	0.0610115	0.905711
Gm6278	-0.990186	0.0610989	0.905711
Snap29	0.306317	0.0611712	0.905711
Gm43573	-0.948403	0.0612546	0.905711
Pdik1l	0.613399	0.0612786	0.905711
Pot1b	-0.588126	0.0614139	0.905711
Slc28a2	0.521238	0.0615031	0.905711
Fam92a	0.502677	0.0615124	0.905711
Gfod1	-1.11762	0.0617328	0.905711
Dimt1	0.612268	0.0618259	0.905711
Dlat	-0.407988	0.0619424	0.905711
Cd320	-0.447707	0.0620042	0.905711
Cnih1	0.20491	0.0620324	0.905711
Wdr76	-0.987324	0.0620441	0.905711
Rassf3	-0.202142	0.0620827	0.905711
Fabp4	0.16985	0.0622053	0.905711
C1qa	0.16667	0.0623316	0.905711
Ppp1cc	-0.495252	0.0623606	0.905711
Rps18-ps5	0.621766	0.0624099	0.905711
Selenbp2	-1.57759	0.0624953	0.905711
Lbx2	0.778835	0.0625308	0.905711
Pgpep1	-0.235522	0.0625901	0.905711
Gcm2	1.12673	0.0626794	0.905711
Gm5781	0.954301	0.0626851	0.905711
Pik3ca	-0.54505	0.0626871	0.905711
Acads	-0.232614	0.0627077	0.905711
Gca	-1.4122	0.0629118	0.907565
Pros1	0.427405	0.0633722	0.909051
Pdpn	-0.445117	0.0633784	0.909051
Dscc1	0.635628	0.0634018	0.909051
Epb41l3	-0.700582	0.0634738	0.909051
Cdkn1b	-0.620637	0.063545	0.909051
Tnfsf13os	0.53854	0.0635553	0.909051
Gm20703	0.700842	0.0636064	0.909051
Pirb	-0.146895	0.0636235	0.909051
Katnb1	1.45075	0.0636972	0.909051
5830444B04Rik	1.08836	0.0638874	0.91068
Cbx5	0.360391	0.0641582	0.913454
Tma16	0.761578	0.0643731	0.914795
Rnps1	0.551529	0.0645043	0.914795
Rpa3	0.403756	0.0645578	0.914795
Scarna2	-1.3652	0.064638	0.914795
Rhob	-0.269672	0.0646868	0.914795
Gm42659	-0.861336	0.0647102	0.914795
Ap5b1	-0.281226	0.0648486	0.915136
Tcf20	0.318888	0.0650635	0.915136
Gstk1	0.413712	0.0650909	0.915136
Lyplal1	-1.28728	0.065112	0.915136
Dusp13	-0.84963	0.0651325	0.915136
Ddit3	-0.211947	0.0652486	0.915136
Cenpt	-0.315111	0.0652687	0.915136
Cenpi	0.966146	0.0655237	0.915731
Arf3	0.243707	0.0655453	0.915731
Pik3cg	0.212097	0.0656408	0.915731
Plekha8	0.560083	0.0657363	0.915731
Stxbp3	0.249443	0.0660959	0.915731
Hexdc	0.44751	0.0661008	0.915731
Angptl6	0.656872	0.0662945	0.915731
Zfand5	-0.172598	0.0662948	0.915731
B930059L03Rik	1.3855	0.0662983	0.915731
Atp8b4	0.248157	0.0664225	0.915731
Csrnp1	-0.390961	0.0666101	0.915731
Cd34	-1.35428	0.0666557	0.915731
Dipk1a	0.607557	0.0666657	0.915731
Mrpl9	-0.284097	0.0667796	0.915731
A530017D24Rik	-0.681832	0.0668341	0.915731
Mfsd10	-0.197509	0.0668596	0.915731
Rbm12b2	0.597847	0.0669187	0.915731
A930006K02Rik	1.03	0.0669377	0.915731
Sh3glb2	-0.187171	0.0669829	0.915731
Zfp157	1.26468	0.0670784	0.915731
Wdr62	-0.296571	0.067125	0.915731
Tox2	-0.510304	0.0671926	0.915731
Chmp1b	-0.256803	0.0671931	0.915731
Aak1	-0.244182	0.0672036	0.915731
Egln3	0.687455	0.0673863	0.915731
Cnot2	0.247903	0.0677011	0.915731
1700008J07Rik	-0.809074	0.0677095	0.915731
Polr2g	0.240666	0.0677681	0.915731
Nfkb2	-0.184339	0.0678125	0.915731
Zfp267	-0.791549	0.0680602	0.915731
Dnajc14	-0.3437	0.0680743	0.915731
Ecm1	0.183977	0.0680909	0.915731
Ywhah	-0.173731	0.0681399	0.915731
Notch2	0.353605	0.068304	0.915731
Slc25a53	-1.13169	0.0684037	0.915731
Mtmr10	-0.214674	0.0684807	0.915731
Hsd17b10	0.166045	0.0685261	0.915731
Efcab7	-1.40413	0.06859	0.915731
Msrb2	-0.275166	0.0687052	0.915731
D030056L22Rik	0.482141	0.0687806	0.915731
Bank1	0.954898	0.0689492	0.915731
Cyb5a	0.16649	0.0690132	0.915731
Gm11598	-1.17327	0.0692404	0.915731
Gm48420	0.839174	0.0692475	0.915731
Kdm2b	-0.384522	0.069288	0.915731
2010001A14Rik	1.30061	0.0692999	0.915731
Yrdc	-0.237282	0.0693468	0.915731
Vcp-rs	-1.22928	0.0694657	0.915731
Luc7l3	0.227641	0.0694849	0.915731
Dhrs11	-0.349735	0.0695251	0.915731
Glul	-0.219665	0.069554	0.915731
Naip5	-0.435452	0.0695659	0.915731
Naaa	0.2754	0.0696383	0.915731
Manf	0.162207	0.0696541	0.915731
Ppif	-0.317806	0.0696602	0.915731
Rala	-0.266593	0.0697385	0.915731
Tut7	0.225964	0.0697775	0.915731
Rpl13-ps6	0.915273	0.0699003	0.915731
Dhx58	-0.273001	0.0699257	0.915731
Rasgef1a	-0.478916	0.0699931	0.915731
Aim2	0.24016	0.0700355	0.915731
Nbeal1	1.41567	0.0702262	0.915731
Comtd1	-0.173482	0.0703266	0.915731
Slc35e1	0.269931	0.0705338	0.915731
Zfp874b	-0.692678	0.070721	0.915731
Id2	-0.176169	0.0707591	0.915731
Gtpbp10	0.576147	0.070816	0.915731
Cep76	0.777461	0.0708386	0.915731
Pigbos1	0.260189	0.0708901	0.915731
Mospd3	0.198934	0.070927	0.915731
Col20a1	1.65044	0.0709489	0.915731
Zfp36	-0.45944	0.0710489	0.915731
Gm5777	1.44584	0.0711883	0.915731
Meak7	-0.429133	0.0711886	0.915731
Gm10516	1.29164	0.0712147	0.915731
Zfp146	1.5185	0.0714139	0.915731
Rnf103	-0.390635	0.071464	0.915731
Uba6	-1.29699	0.0716917	0.915731
Ikbkb	-0.214524	0.0718893	0.915731
Sqstm1	-0.14721	0.0719179	0.915731
Fam53a	-0.241025	0.0719249	0.915731
Ctsg	0.763452	0.0719726	0.915731
Mnat1	0.258328	0.0720947	0.915731
Gm26621	1.46551	0.0721378	0.915731
Itgb5	-0.169067	0.0721426	0.915731
Galnt12	-0.394571	0.0722167	0.915731
Dnpep	-0.176635	0.0722263	0.915731
Tmem229b	-0.234325	0.0722412	0.915731
Pdia6	0.15477	0.0724801	0.915731
Gm7676	1.10525	0.0726938	0.915731
Snn	-0.956511	0.072717	0.915731
Gm11427	0.37092	0.0727486	0.915731
Naa60	-0.169999	0.0727658	0.915731
Tanc2	-0.265401	0.0728888	0.915731
Sh3gl1	-0.161697	0.0731729	0.915731
Pradc1	0.343828	0.0731855	0.915731
Rassf8	-0.311698	0.0733071	0.915731
Cand2	0.91254	0.0733132	0.915731
Tpt1-ps3	-1.76363	0.0733186	0.915731
Rpl27	0.27801	0.0733961	0.915731
Nek8	0.697381	0.073471	0.915731
Brcc3	-0.673653	0.0734832	0.915731
Tnfaip8l1	-0.558947	0.0735027	0.915731
Hexb	0.199361	0.0735667	0.915731
Tepsin	-0.278291	0.0735811	0.915731
Pop7	-0.300993	0.0736008	0.915731
Zfp7	0.734133	0.0737352	0.915731
Exosc4	-0.240431	0.0737479	0.915731
Prelid2	0.496777	0.0737773	0.915731
Rpl37rt	0.217568	0.0739567	0.915731
Ndufb3	0.194114	0.0739651	0.915731
Mgrn1	-0.164248	0.0740443	0.915731
Gm45660	0.920852	0.0741371	0.915731
Nxpe4	1.1058	0.0741773	0.915731
Zfp113	-1.31343	0.0742254	0.915731
1810062G17Rik	-1.37288	0.0742489	0.915731
Rock1	-0.412686	0.0742724	0.915731
Rnf157	0.228655	0.0743573	0.915731
Rpl32	0.163586	0.0744012	0.915731
Xylt2	-0.157921	0.0745637	0.915931
Ncaph2	-0.159632	0.0745981	0.915931
Arid2	0.557745	0.0746467	0.915931
Map3k5	0.352011	0.0747348	0.916074
Txnl1	-0.15751	0.0752384	0.918515
Actr1b	-0.219935	0.0754048	0.918515
Tomm70a	0.795411	0.0754271	0.918515
Gm7332	-3.69117	0.0754611	0.918515
Dalrd3	-0.239095	0.0755978	0.918515
Pcyt1a	-0.182351	0.075612	0.918515
Zfp688	-0.326981	0.0756635	0.918515
Pcmtd1	0.412206	0.0756959	0.918515
Unc5b	-0.838822	0.075745	0.918515
Cnrip1	-0.29374	0.0759643	0.918515
Ubl4a	0.20234	0.0760138	0.918515
Gm20707	-0.963823	0.0760353	0.918515
Dffa	0.271226	0.0760872	0.918515
Rcl1	-0.402891	0.076165	0.918515
Otulinl	0.712902	0.0762139	0.918515
Eif4e	0.434124	0.0763001	0.918515
Rps12	0.163392	0.0763384	0.918515
Rpl35a	0.181385	0.0763773	0.918515
Cluh	-0.183476	0.0763897	0.918515
Slc29a1	-0.185848	0.0764929	0.918835
Dpy19l1	0.288449	0.0766219	0.919094
Mga	0.56893	0.0766678	0.919094
Gm10086	0.550932	0.0768183	0.919977
Chchd10	-0.169078	0.0768991	0.920026
Coa7	-0.321011	0.0771263	0.920233
Ndufs1	0.218498	0.0772491	0.920233
Twnk	-0.42632	0.0772502	0.920233
Rhot1	-0.240416	0.0773345	0.920233
Dusp6	-0.312649	0.0774359	0.920233
Aipl1	-1.10094	0.077523	0.920233
Gm11954	1.19192	0.0776708	0.920233
Vkorc1l1	0.460318	0.0776786	0.920233
Acvr1b	-0.248688	0.0776943	0.920233
Sphk2	-0.159198	0.077783	0.920233
N4bp2l2	0.385286	0.0780401	0.920233
Pkp3	0.434809	0.0780601	0.920233
Snrpd3	0.205837	0.0780962	0.920233
Nxt2	0.689008	0.0781175	0.920233
Timp2	-0.169191	0.0781581	0.920233
Man2b2	-0.26041	0.0782464	0.920233
Dtnb	-0.455793	0.0783193	0.920233
Pfn1	-0.222578	0.0783401	0.920233
4933424M12Rik	1.08001	0.0783749	0.920233
Zfp758	1.04632	0.0787169	0.923344
Yipf5	0.420343	0.0790314	0.925374
Mrpl42	0.33641	0.0790443	0.925374
Tspan4	-0.172489	0.0791848	0.926081
Igf2bp3	-1.00839	0.0792989	0.926081
Lrrc8c	0.445675	0.0795855	0.926081
Sde2	0.29398	0.0796548	0.926081
Snrnp70	-0.184614	0.0796743	0.926081
Id3	-1.13164	0.0797079	0.926081
Spsb3	-0.369279	0.0798338	0.926081
Rfc5	0.22082	0.0799025	0.926081
Gm22751	-2.41732	0.0799701	0.926081
Gm10263	-1.30465	0.0800726	0.926081
Ezr	0.222822	0.0801181	0.926081
Rubcnl	-0.820327	0.0801876	0.926081
Ahcyl1	0.225214	0.0801965	0.926081
Kif1c	0.191904	0.080282	0.926081
Rabep1	0.349892	0.080301	0.926081
Ctdspl2	0.764066	0.0803407	0.926081
Ppa2	-0.220337	0.0804796	0.926791
Rhbdd2	-0.30222	0.0806316	0.92765
Bex3	-0.172049	0.0808018	0.928717
Zmat5	-0.22551	0.0808861	0.928796
Fpr2	1.03537	0.0811712	0.931018
Asl	-0.164197	0.081235	0.931018
Specc1l	-0.273114	0.0813922	0.931256
Rtraf	-0.168545	0.0814111	0.931256
Zfp622	-0.174455	0.0815418	0.931862
9330160F10Rik	1.30784	0.0821423	0.933177
P2rx1	0.457201	0.0821449	0.933177
Psma5	0.2735	0.0825644	0.933177
Gm3699	0.932023	0.0825661	0.933177
Soat1	0.161828	0.0827138	0.933177
Col18a1	-0.433396	0.0827773	0.933177
C3	0.194946	0.0828628	0.933177
9330159M07Rik	-1.28543	0.0828692	0.933177
Arrdc4	0.265437	0.0829088	0.933177
Clec7a	0.469224	0.0829228	0.933177
AI837181	-0.192544	0.0829688	0.933177
Asxl2	0.276259	0.0830433	0.933177
Ankdd1a	1.46778	0.0830851	0.933177
Slc49a4	-0.312413	0.0832341	0.933177
Rps24	0.486229	0.0832675	0.933177
Gstt3	-0.296495	0.0833108	0.933177
Tsnax	-0.172004	0.0833137	0.933177
Adgre5	0.409597	0.0833294	0.933177
Kazald1	1.10725	0.0833359	0.933177
Gpn3	-0.237716	0.0833596	0.933177
Slc25a24	0.178	0.0833974	0.933177
L3mbtl2	-0.222552	0.0835167	0.933177
Fancg	-0.301399	0.0835224	0.933177
Jagn1	0.217115	0.0835452	0.933177
Zfand2a	-0.157943	0.0836029	0.933177
Ifrd1	-0.201152	0.0837205	0.93362
Il15	0.298175	0.0840453	0.935401
Coro2a	0.188475	0.0842161	0.935401
Rpl22	0.147714	0.0844576	0.935401
Gm37125	0.991038	0.0844665	0.935401
Marchf7	-0.248647	0.0845492	0.935401
Eif4enif1	-0.232288	0.0845537	0.935401
Eps8	-0.279464	0.084569	0.935401
Itgb7	0.216918	0.0846945	0.935401
Gnb5	-0.472193	0.0848129	0.935401
Fitm2	-0.568688	0.084927	0.935401
Cep95	-0.565381	0.0849319	0.935401
Pbk	0.432358	0.0849726	0.935401
Kpna2	3.98105	0.0850654	0.935401
Zfp746	-0.261411	0.0851114	0.935401
Paics	0.160471	0.0852115	0.935401
Slu7	-0.290625	0.0852329	0.935401
Aldh3a2	-0.189286	0.0854133	0.935401
Dip2b	0.281518	0.0854709	0.935401
Tnpo2	0.238533	0.0857117	0.935401
Ugcg	0.48046	0.085853	0.935401
Tmem265	-0.444103	0.0859397	0.935401
Mettl27	-0.30922	0.0859579	0.935401
Sarnp	0.669704	0.0860208	0.935401
Sp100	0.196493	0.086024	0.935401
Dennd3	0.688051	0.0862143	0.935401
Ctu1	-0.384691	0.0862213	0.935401
Gm4929	-0.699557	0.086245	0.935401
Gm14056	-0.58683	0.0863623	0.935401
Ppme1	0.209654	0.0863764	0.935401
2610020C07Rik	1.33711	0.0864282	0.935401
1600010M07Rik	0.790614	0.08648	0.935401
Kat14	-0.208539	0.0864914	0.935401
Gm45799	-1.29133	0.086517	0.935401
Sdf2	0.167457	0.0865332	0.935401
Hus1	-0.597457	0.0868292	0.937629
Hic2	-0.526671	0.0869181	0.937629
Npepl1	-0.187319	0.0870331	0.937629
Gm15513	-0.805506	0.0870522	0.937629
Cpne2	-0.18791	0.0873764	0.940276
Mypop	-1.01707	0.0875568	0.941373
Acadvl	-0.188473	0.08764	0.941423
Tcf7l2	-0.353175	0.0879421	0.943285
Ubr1	-0.442229	0.0879707	0.943285
Csf1	0.254542	0.0881248	0.943285
Milr1	0.160213	0.0881781	0.943285
Gm10642	-0.503262	0.0882068	0.943285
Gpr155	-0.446218	0.08866	0.945596
Slc38a2	-0.151962	0.0887947	0.945596
Zdhhc5	-0.194099	0.0888083	0.945596
Atg4c	0.322755	0.0888304	0.945596
Tcea1-ps1	0.666447	0.0888797	0.945596
Atp6v1g1	-0.149205	0.0889755	0.945596
Prr14	-0.212953	0.0890704	0.945596
Ddx27	-0.222041	0.0891942	0.945596
Reps2	0.540419	0.089294	0.945596
Jun	-0.158697	0.0893482	0.945596
Sec23a	0.278708	0.0893834	0.945596
Pheta2	0.822443	0.0893835	0.945596
1700017B05Rik	-0.194566	0.0894482	0.945596
Nuf2	0.390061	0.0895933	0.94586
Cmip	0.169758	0.0896979	0.94586
Lsm14a	-0.18143	0.0897269	0.94586
Ccdc189	-0.756444	0.0898281	0.94586
Smg5	-0.231909	0.0898678	0.94586
Dmpk	-0.885692	0.0900083	0.945913
Gm17018	-0.191716	0.0901524	0.945913
1700123M08Rik	1.32615	0.0901702	0.945913
Nomo1	-0.187997	0.0903546	0.945913
Uso1	0.159814	0.0903825	0.945913
Stt3b	0.149908	0.0904139	0.945913
Zbtb25	0.434179	0.0905481	0.945913
Kdm4c	0.326576	0.0906398	0.945913
Noxo1	-0.873055	0.0907357	0.945913
Hmgcr	0.16058	0.0907428	0.945913
Mreg	0.985574	0.0908348	0.945913
Morn1	-0.731986	0.0910883	0.945913
Clec4d	0.19961	0.0911973	0.945913
Gpat3	-1.49243	0.0912239	0.945913
Ywhag	-0.146144	0.0912629	0.945913
Ptprj	-0.298976	0.09127	0.945913
Sec62	0.166114	0.0912781	0.945913
Ski	0.215904	0.0913566	0.945913
Uqcc2	-0.151647	0.0914384	0.945913
Gm13205	-0.385076	0.0914542	0.945913
Rab6a	0.27298	0.0916087	0.945913
Edf1	-0.14399	0.091699	0.945913
Gm38042	1.31714	0.0917118	0.945913
Zfp628	-0.275445	0.0917919	0.945913
Rffl	0.821306	0.0918669	0.945913
Fbxl4	0.429777	0.0919243	0.945913
Gm23935	-0.159223	0.0920655	0.946553
Srgn	0.150752	0.0923813	0.94736
Tnfsf14	0.514157	0.0924141	0.94736
Atxn3	0.264948	0.0924322	0.94736
Gm4707	1.06114	0.09246	0.94736
Zfp715	0.605649	0.0927983	0.949183
Pkd1	-0.199628	0.0929096	0.949183
Rab5c	-0.139578	0.092917	0.949183
Ckb	-0.167872	0.0929547	0.949183
Opn3	0.734798	0.0932956	0.950813
Hcar2	0.804961	0.0933929	0.950813
Tom1l1	-0.5728	0.0934005	0.950813
Caml	-0.220088	0.0935504	0.950813
Map7	1.11053	0.093587	0.950813
Stat4	0.46028	0.0935907	0.950813
Cyp4f18	0.309469	0.0936695	0.950813
Rab20	-0.24959	0.0939592	0.951181
Mmachc	-0.477925	0.0940412	0.951181
Pabpc1l	-1.08269	0.0941395	0.951181
Cenph	0.27403	0.0942373	0.951181
Primpol	0.46712	0.0942602	0.951181
Isg15	0.232588	0.0943129	0.951181
6230400D17Rik	1.10867	0.0944969	0.951181
St3gal4	0.445834	0.0945267	0.951181
Zfp653	-0.288817	0.0946661	0.951181
Bag2	-0.372725	0.0946975	0.951181
Cyfip2	0.177867	0.0948141	0.951181
Cgas	0.353293	0.0948416	0.951181
Ufd1	-0.203512	0.0949954	0.951181
Ing3	0.320135	0.0950768	0.951181
Cggbp1	-0.234698	0.0951174	0.951181
Higd1a	0.192879	0.095187	0.951181
Mkks	1.03628	0.0952226	0.951181
Pheta1	-0.321972	0.0952373	0.951181
Exoc8	-0.28711	0.0953044	0.951181
Gm2000	0.395579	0.0953898	0.951181
Zfp747	-0.4042	0.0955102	0.951181
Cdc42se1	-0.152683	0.0955939	0.951181
Ubald2	0.163353	0.0956938	0.951181
Rbx1-ps	0.99947	0.0957284	0.951181
Rps6	0.183718	0.095838	0.951181
Nucks1	0.24635	0.0958436	0.951181
Ccl9	-0.181847	0.0958559	0.951181
Arrb2	-0.146243	0.0961633	0.951181
Slamf8	-0.506753	0.0961715	0.951181
Ado	-0.285775	0.0963346	0.951181
Cipc	-0.152966	0.0963907	0.951181
Psenen	0.346462	0.0964277	0.951181
Gba2	0.32471	0.0964458	0.951181
Itgb3	-0.191035	0.0965165	0.951181
Fblim1	-0.147868	0.0965558	0.951181
Nr1h3	-0.376969	0.0965622	0.951181
Phip	0.312648	0.0966627	0.95139
Eea1	0.193338	0.0969907	0.952072
Poglut1	0.315099	0.0970659	0.952072
Prkab1	-0.255807	0.0971843	0.952072
Kpnb1	0.322071	0.0973914	0.952072
Cep350	0.297587	0.0978458	0.952072
Plaa	0.283328	0.0979873	0.952072
Fryl	0.279446	0.0981391	0.952072
Tars	-0.29274	0.0981848	0.952072
Alg14	0.414762	0.0982484	0.952072
Gas8	-0.266065	0.0982493	0.952072
Ipo7	0.236223	0.0983605	0.952072
Nans	0.240238	0.0983829	0.952072
Apoc1	-1.23761	0.0984014	0.952072
Aatf	-0.359214	0.0984045	0.952072
Eno2	-0.430402	0.0986168	0.952072
Arc	1.2138	0.0986447	0.952072
Fgd2	-0.198816	0.0987431	0.952072
Sbno2	-0.158306	0.0987449	0.952072
Papss1	-0.2321	0.0988566	0.952072
Npy	-0.254376	0.0988689	0.952072
Tm9sf4	-0.152268	0.0989456	0.952072
Kif20a	0.215459	0.0990128	0.952072
Rccd1	0.733739	0.0990765	0.952072
Gm22107	-0.871663	0.0991838	0.952072
Gm12816	0.975114	0.0994586	0.952072
Txnip	0.143406	0.0994878	0.952072
Sugp2	0.298795	0.0995044	0.952072
H2bc21	0.596663	0.099561	0.952072
Ubtf	-0.216479	0.0996416	0.952072
Atp6v0d1	-0.134988	0.0996531	0.952072
Tfe3	0.144868	0.0997019	0.952072
Wbp2	-0.150667	0.0997097	0.952072
Utp6	0.260665	0.0997238	0.952072
Trib3	-0.33185	0.0998962	0.952072
Pdgfc	-1.09387	0.100009	0.952072
Svip	-0.341974	0.100042	0.952072
Ms4a6d	0.509363	0.100054	0.952072
Sirt1	-0.56708	0.100058	0.952072
Ttc39c	0.254217	0.100073	0.952072
4931406C07Rik	-0.224741	0.100098	0.952072
Mvk	-0.208089	0.100198	0.952072
Cbx6	0.151286	0.100403	0.952072
Rgl1	0.151887	0.100531	0.952072
2610001J05Rik	0.163062	0.100549	0.952072
Trmt13	-0.656314	0.100714	0.952072
Cep78	0.345256	0.100744	0.952072
Rtf2	-0.146646	0.100855	0.952072
Rab42	0.883473	0.100894	0.952072
Psd4	-0.17081	0.101012	0.952072
Abraxas1	-0.383559	0.101031	0.952072
Lcorl	0.616982	0.101051	0.952072
Uqcrc2	0.213168	0.101074	0.952072
Bahd1	-0.161799	0.101075	0.952072
Vps13c	0.272515	0.101162	0.952072
Ciz1	-0.225244	0.101305	0.952072
Nup98	0.272287	0.101504	0.952072
Gm41780	1.51152	0.101563	0.952072
Sart1	-0.170652	0.101573	0.952072
Nop56	0.292502	0.101593	0.952072
Dip2a	-0.315106	0.101821	0.952072
Smurf1	-0.291832	0.101837	0.952072
Hspe1	0.143954	0.101858	0.952072
Haghl	-0.231087	0.101867	0.952072
Mier1	0.226857	0.101991	0.952072
Nrg4	1.17963	0.102093	0.952072
Fam234a	-0.140795	0.102115	0.952072
Far1	0.392191	0.102188	0.952072
Rab34	-0.217588	0.102263	0.952072
H2-D1	-0.126281	0.102606	0.952072
Dnajb6	-0.328408	0.10261	0.952072
Gm10126	-0.56637	0.102613	0.952072
Idh1	-0.161304	0.102614	0.952072
Mdp1	-0.221073	0.102649	0.952072
Gm43560	0.683867	0.102673	0.952072
Gstm5	0.37807	0.102688	0.952072
Atp8b2	0.229051	0.102978	0.954015
Tnfrsf21	-0.251611	0.10306	0.954043
Xrcc4	0.482809	0.10326	0.954398
Hadhb	-0.213488	0.103281	0.954398
Prrc2c	0.251798	0.103369	0.954398
Optn	-0.305217	0.103418	0.954398
Gm2788	-1.12108	0.103572	0.954398
Tbkbp1	-0.160082	0.103616	0.954398
Ccr2	-1.00887	0.103656	0.954398
Nmt2	0.290077	0.103761	0.954632
Arfip2	-0.199927	0.103959	0.955722
P2ry6	-0.135641	0.104065	0.955726
C1qtnf6	0.236348	0.104119	0.955726
Phf7	-0.454507	0.104427	0.956412
1110038B12Rik	-0.213998	0.104533	0.956412
Gm11539	-1.05595	0.104548	0.956412
Rmi1	0.347858	0.104661	0.956412
Tmem120b	-0.41138	0.104675	0.956412
Scarb2	-0.172423	0.104704	0.956412
Ska1	0.295482	0.104752	0.956412
Acsl3	0.263916	0.105064	0.95648
Glipr1	0.773211	0.105094	0.95648
Acta2	0.43495	0.105107	0.95648
Fkbp14	1.19709	0.105182	0.95648
Pgm2	0.237743	0.105275	0.95648
Nfil3	0.39462	0.105342	0.95648
Pds5a	0.250341	0.105397	0.95648
Glrx	0.16438	0.105404	0.95648
Vps26a	-0.138476	0.105713	0.95648
4933439C10Rik	-0.45679	0.105758	0.95648
Ccdc173	0.865049	0.10583	0.95648
Zfp950	0.364888	0.105877	0.95648
Cfap36	-0.249776	0.105899	0.95648
Shkbp1	-0.174956	0.106054	0.95648
Snip1	-0.338553	0.1061	0.95648
Cltb	-0.168868	0.106101	0.95648
Fkbp11	-0.488516	0.106179	0.95648
Neurl2	-0.229323	0.106196	0.95648
Foxn2	0.443441	0.106307	0.956573
Pofut2	-0.168582	0.106366	0.956573
Sel1l3	-0.579461	0.106551	0.956813
Tti1	0.23677	0.106561	0.956813
Ccdc130	-0.285843	0.106632	0.956813
Clba1	-0.367838	0.106746	0.957119
Aamp	-0.1399	0.107047	0.95863
Nop2	-0.206939	0.107262	0.95863
Fibp	-0.165419	0.107285	0.95863
Fam234b	0.285151	0.107346	0.95863
Plbd2	-0.150294	0.107357	0.95863
Hdac7	-0.274422	0.107468	0.95863
Dnmt3aos	-0.528472	0.107474	0.95863
Emc4	-0.279242	0.107621	0.958641
Vat1	-0.151667	0.107719	0.958641
Chd8	0.174429	0.107809	0.958641
Rbm33	0.23383	0.107888	0.958641
Sgo2a	0.392824	0.107933	0.958641
Kifbp	0.189488	0.107955	0.958641
Ifi203	-0.280727	0.108223	0.959057
Trim3	0.230455	0.108224	0.959057
Tchp	-0.446468	0.108242	0.959057
Elmo1	0.676369	0.108328	0.95911
Pigm	1.50644	0.108594	0.960719
Slc35a4	-0.159518	0.108886	0.960719
Gm47817	1.32991	0.108902	0.960719
Rab3a	0.337762	0.108908	0.960719
BC004004	-0.143601	0.108985	0.960719
Mtch1	-0.143171	0.108991	0.960719
Fam78a	-0.218412	0.109085	0.960844
Sdf2l1	0.171211	0.109251	0.96105
Utp14b	0.283159	0.109379	0.96105
Pla2g2e	-0.444206	0.109644	0.96105
Nsrp1	0.762642	0.109946	0.96105
Rcbtb2	-0.142841	0.10999	0.96105
Cib1	-0.144347	0.110287	0.96105
Mief2	-0.277668	0.110322	0.96105
Atp6v1a	-0.13283	0.110338	0.96105
Fam98b	0.441376	0.110338	0.96105
Ttc28	0.697359	0.110341	0.96105
Pdpr	-0.823114	0.110354	0.96105
Ankib1	0.209941	0.110544	0.96105
Mrpl4	-0.15027	0.11062	0.96105
Morc2a	-0.415414	0.110647	0.96105
Dio2	-0.452158	0.110658	0.96105
Sgms1	0.2822	0.110805	0.96105
Atp6ap1	0.132792	0.110828	0.96105
Tradd	-0.183903	0.11086	0.96105
Gm5523	-1.11664	0.110911	0.96105
Nrros	-0.135825	0.110917	0.96105
Tfeb	-0.18837	0.110929	0.96105
Unc5a	1.09365	0.110941	0.96105
Sema4c	-0.427518	0.110952	0.96105
Gm6975	1.42229	0.111143	0.961667
Tmed8	0.452375	0.111225	0.961667
Tpra1	-0.147537	0.111313	0.961667
Tctex1d4	-0.518745	0.111359	0.961667
Spc24	0.207841	0.111478	0.961667
Map3k15	-0.537519	0.11151	0.961667
Pqbp1	0.19006	0.111721	0.961667
Lrch4	-0.136996	0.111829	0.961667
Rbm14	0.228753	0.111907	0.961667
Zfp638	0.630715	0.112024	0.961667
Pom121	0.175206	0.112395	0.961667
Crem	0.375654	0.112435	0.961667
Srsf7	0.163858	0.112575	0.961667
Lgals3bp	-0.201837	0.112635	0.961667
Alcam	0.160634	0.112681	0.961667
Tspo	0.12684	0.11283	0.961667
9230114K14Rik	1.10212	0.11291	0.961667
Exosc1	0.222965	0.113197	0.961667
Zdhhc7	-0.160796	0.113292	0.961667
Alkbh2	-0.36664	0.113373	0.961667
Ube2z	0.5079	0.113402	0.961667
Chuk	0.261534	0.11349	0.961667
Nelfb	-0.147906	0.113512	0.961667
Serpinb1a	1.21562	0.113594	0.961667
Zfp784	-0.823981	0.113609	0.961667
Abhd4	-0.149416	0.113735	0.961667
Ubtd1	-0.156241	0.113771	0.961667
Col4a3bp	0.164232	0.11385	0.961667
Rps19-ps4	0.805969	0.113928	0.961667
Ksr1	0.398983	0.113967	0.961667
Nsmaf	0.315154	0.114018	0.961667
Hsd11b1	1.01708	0.114229	0.961667
Ccdc12	-0.159497	0.114339	0.961667
Calm1	0.133581	0.11439	0.961667
Actn1	-0.139245	0.114434	0.961667
Mrps31	0.285397	0.114462	0.961667
Clec2i	0.32752	0.114521	0.961667
Tefm	0.337332	0.114528	0.961667
Uchl3	0.244922	0.114612	0.961667
Rgs10	-0.146413	0.114759	0.961667
Tmem132a	-0.403075	0.114795	0.961667
Gm10080	-0.853236	0.114839	0.961667
Kif5b	0.144929	0.114857	0.961667
Mgst2	0.330946	0.11489	0.961667
Tbce	0.279823	0.114909	0.961667
Gm9493	1.22023	0.11495	0.961667
Rfc1	0.179684	0.115035	0.961667
Matk	-0.415309	0.115095	0.961667
Hoxb4	0.318886	0.115112	0.961667
5031425E22Rik	0.321011	0.115166	0.961667
Fkbp5	0.266702	0.115212	0.961667
Usp35	-0.421419	0.11531	0.961667
Rpain	0.212041	0.115378	0.961667
Camk2g	0.196819	0.115512	0.961667
Hsph1	0.215362	0.115676	0.961667
Prkra	0.222989	0.11568	0.961667
Gm11263	1.09596	0.115698	0.961667
Ctps2	0.221065	0.115735	0.961667
Tmem256	0.134244	0.115768	0.961667
Pdk2	0.388116	0.115898	0.961667
Ube2i	0.703549	0.116025	0.961667
Eif3m	0.149748	0.116098	0.961667
Mpc2	-0.138093	0.116106	0.961667
Gm49384	1.01941	0.116401	0.961667
Unc50	-0.17015	0.116451	0.961667
Scaf11	0.159624	0.116453	0.961667
Maff	0.604305	0.116526	0.961667
Imp3	0.165758	0.116625	0.961667
Taf10	-0.132016	0.11669	0.961667
Crtc1	0.389599	0.116697	0.961667
Wbp1	-0.17152	0.116719	0.961667
Ccp110	-0.700112	0.117254	0.963435
Atad2	0.182348	0.117262	0.963435
2700097O09Rik	0.591649	0.11735	0.963435
Fam110a	-0.227839	0.117375	0.963435
Dynlt3	0.306499	0.117406	0.963435
Pknox1	0.243602	0.117416	0.963435
Ccdc125	0.405717	0.11783	0.964082
Atp2a2	0.143578	0.117863	0.964082
Ube2o	0.284144	0.117893	0.964082
Cemip2	0.296799	0.117964	0.964082
Gypc	0.237172	0.117991	0.964082
Mpv17	0.169431	0.118002	0.964082
Dcp1b	-0.281411	0.118098	0.964082
Iscu	-0.183375	0.118277	0.964082
Gm16418	0.921649	0.118752	0.964082
Ascc2	-0.18978	0.118802	0.964082
Tspan31	-0.151144	0.118883	0.964082
Hivep3	0.270647	0.118892	0.964082
Furin	-0.134867	0.118895	0.964082
Tnfsf12	-0.137563	0.118979	0.964082
Eef1d	-0.135813	0.11899	0.964082
Isoc2a	-1.11913	0.119068	0.964082
Akirin2	-0.156674	0.119173	0.964082
Otud5	-0.14766	0.119416	0.964082
Dnase2a	-0.149445	0.119419	0.964082
C87436	0.295869	0.119485	0.964082
Arhgap27os2	0.840728	0.119497	0.964082
H1f2	-0.198711	0.119598	0.964082
Poldip2	-0.156174	0.119613	0.964082
Adap2os	0.670227	0.119619	0.964082
Rpl34	0.133338	0.119776	0.964082
Nop53	-0.145957	0.119789	0.964082
Ahnak2	-0.167945	0.119847	0.964082
Spi1	-0.183155	0.119854	0.964082
Psd3	0.524449	0.119957	0.964082
Lman1	0.139958	0.119997	0.964082
Fut4	0.43352	0.120012	0.964082
Tbc1d22a	-0.16963	0.120073	0.964082
Irf2bp2	-0.147993	0.120148	0.964082
Ccdc51	0.358658	0.120312	0.964752
Ndufs5-ps	0.510785	0.12064	0.96551
Tpd52	0.136717	0.120907	0.96551
Stat5a	0.189701	0.120947	0.96551
Chmp5	0.166424	0.120973	0.96551
Gm6063	0.811319	0.120985	0.96551
C1ra	0.525511	0.121034	0.96551
Bicdl1	-0.447634	0.121107	0.96551
Ykt6	-0.140823	0.121175	0.96551
Tiam1	0.357814	0.12118	0.96551
Plxna2	-0.457657	0.121212	0.96551
St3gal5	-0.220611	0.121568	0.966308
Camta2	-0.140219	0.121677	0.966308
Anp32e	0.148865	0.121723	0.966308
Klhl2	0.285889	0.121738	0.966308
Washc1	-0.157418	0.121795	0.966308
Fam83h	-0.52313	0.121841	0.966308
C920006O11Rik	-1.04194	0.121885	0.966308
Dmac2	-0.229415	0.121967	0.966308
Capza2	-0.201479	0.122038	0.966308
Krtcap2	0.15777	0.122126	0.966364
Ubl5	0.908468	0.122377	0.967713
Rpap3	-0.296626	0.122553	0.968464
Dapk3	-0.212904	0.122655	0.968464
Olfm1	0.212268	0.122792	0.968464
Pwwp3a	0.233885	0.122795	0.968464
Tcaf1	0.759108	0.123106	0.968506
Parp12	0.213561	0.12312	0.968506
Pnpla6	-0.270126	0.123331	0.968506
Nipbl	0.220201	0.123331	0.968506
4930523C07Rik	1.02303	0.123668	0.968506
Cdkn2d	0.152498	0.123669	0.968506
Rps25	0.825929	0.123754	0.968506
Jade1	0.262636	0.123802	0.968506
A930037H05Rik	-1.19313	0.123973	0.968506
Mob2	-0.159016	0.124079	0.968506
Bspry	-1.12011	0.12441	0.968506
4632404H12Rik	-0.830728	0.124551	0.968506
E2f8	0.238832	0.124563	0.968506
Pcgf3	-0.645584	0.124696	0.968506
Gm4356	0.629599	0.124935	0.968506
Nsun6	0.68555	0.125057	0.968506
Tfec	0.304692	0.125178	0.968506
Icam1	0.176171	0.125199	0.968506
Hmgb1-ps5	-0.975908	0.125333	0.968506
Vps36	0.165792	0.125342	0.968506
Mir99ahg	0.410038	0.125395	0.968506
Mllt11	0.354397	0.125649	0.968506
Mypopos	0.870723	0.125704	0.968506
Cryzl2	-0.326232	0.12576	0.968506
BC048403	-0.317498	0.125791	0.968506
Gm19076	-1.02339	0.125823	0.968506
Zfp991	1.02031	0.125841	0.968506
Hdac6	-0.25866	0.12617	0.968506
Atp5j	-0.204773	0.126248	0.968506
Eef1a1	0.13811	0.126659	0.968506
Rnaset2a	0.138445	0.126702	0.968506
Gm26520	-0.718842	0.126708	0.968506
Mrps21	0.143712	0.126735	0.968506
Rnf139	-0.910052	0.126784	0.968506
Hspa2	-0.375579	0.126941	0.968506
Grpel2	-0.251756	0.126959	0.968506
Rps24-ps3	0.351284	0.126992	0.968506
Aste1	-0.45674	0.127055	0.968506
Eri3	-0.155026	0.127275	0.968506
Sdad1	-0.282376	0.127279	0.968506
Sacs	1.08779	0.127304	0.968506
Khsrp	0.163525	0.127333	0.968506
Riok2	0.390879	0.127416	0.968506
Gm17251	-0.673106	0.127512	0.968506
Snx15	0.206299	0.127528	0.968506
Zfp420	-1.00482	0.127552	0.968506
Dpep3	0.928333	0.127574	0.968506
Pim3	-0.254698	0.127588	0.968506
Gm43609	1.01182	0.127712	0.968506
BC055324	0.405269	0.127762	0.968506
Ccr1	0.671435	0.128036	0.968506
Chchd1	0.164763	0.128181	0.968506
Lsm11	0.344459	0.128503	0.968506
Mcm2	0.185014	0.128549	0.968506
Vps52	-0.157831	0.128595	0.968506
L2hgdh	0.82451	0.128708	0.968506
Psma1	0.26308	0.128711	0.968506
Pot1a	0.407056	0.12872	0.968506
Minpp1	-0.393479	0.128881	0.968506
Inip	-0.218621	0.128947	0.968506
D2hgdh	-0.442537	0.129026	0.968506
Dpm3	0.158691	0.129277	0.968506
Zgpat	-0.351007	0.129313	0.968506
Dmac2l	-0.376862	0.129319	0.968506
Ccdc62	1.21253	0.129353	0.968506
Nfatc2	-0.207949	0.129372	0.968506
2310009B15Rik	0.22886	0.129466	0.968506
Gm6222	-0.983638	0.129706	0.968506
Ufsp1	-0.666068	0.129706	0.968506
Hgsnat	-0.163695	0.129782	0.968506
Timm44	-0.189018	0.129998	0.968506
Thoc5	-0.21691	0.130059	0.968506
Lsm6	0.227625	0.130129	0.968506
Prxl2a	-0.19752	0.130316	0.968506
Psmc5	0.312151	0.130334	0.968506
Ints13	-0.25801	0.13038	0.968506
Hacd1	0.237185	0.13044	0.968506
Man1b1	-0.166242	0.130487	0.968506
Fnip1	-0.361345	0.130614	0.968506
Per2	1.07957	0.130616	0.968506
A430018G15Rik	-1.16773	0.130855	0.968506
Gmfg	0.154236	0.13087	0.968506
Zfp467	-0.187322	0.131098	0.968506
Plppr2	-0.652407	0.131172	0.968506
Hddc2	0.307508	0.13119	0.968506
Nudcd2	-0.178229	0.131196	0.968506
Rsph1	-0.908233	0.131209	0.968506
Asf1b	0.17038	0.131247	0.968506
Spryd7	0.180324	0.131426	0.968506
Rgs2	0.344377	0.131479	0.968506
Mbip	-0.346737	0.131512	0.968506
Mfsd5	-0.135148	0.131688	0.968506
Plekhm2	-0.157066	0.131741	0.968506
Zbtb7b	0.153718	0.131741	0.968506
Grwd1	-0.300093	0.131755	0.968506
Prrg2	-0.176145	0.131769	0.968506
Psmc6	0.377737	0.131968	0.968506
Cab39l	-0.242775	0.131994	0.968506
Tsta3	-0.134392	0.132031	0.968506
Zfp956	0.489766	0.132128	0.968506
Cdk1	0.150086	0.13263	0.968506
Ppp1r15a	-0.209981	0.132691	0.968506
Dars2	0.379839	0.132874	0.968506
Gm16861	-0.786986	0.132903	0.968506
Atp5mpl	0.334464	0.133015	0.968506
Rbm26	0.433257	0.133286	0.968506
Dctn2	-0.131316	0.133294	0.968506
Creb3l2	0.248093	0.133531	0.968506
Akap11	-0.208881	0.133676	0.968506
Top3b	-0.241215	0.13368	0.968506
B330016D10Rik	0.593657	0.133691	0.968506
Dennd4a	0.392519	0.133704	0.968506
Ltc4s	0.263948	0.133747	0.968506
3110009E18Rik	-0.883754	0.133853	0.968506
Cenpw	-0.914039	0.133861	0.968506
Farsb	0.205128	0.133903	0.968506
Ndufv2	0.143573	0.133935	0.968506
Acap2	0.135659	0.133965	0.968506
Csnk1e	-0.151792	0.134004	0.968506
Cdkn2aipnl	0.144338	0.134013	0.968506
Fam98c	-0.198751	0.134054	0.968506
Snx4	-0.196488	0.134112	0.968506
Rsrc2	0.184398	0.134177	0.968506
Uqcc1	-0.209999	0.134193	0.968506
Gm33142	1.08637	0.134334	0.968506
Arl1	0.266266	0.134534	0.968506
Tmem138	0.312251	0.134565	0.968506
Ddx17	0.134673	0.134786	0.968506
Snw1	-0.149932	0.134805	0.968506
Dhx40	-0.498818	0.134876	0.968506
Stn1	-0.280298	0.134883	0.968506
Pomgnt2	-0.472196	0.134903	0.968506
Adprhl2	-0.184323	0.135152	0.968506
Eif1ax	0.714922	0.135263	0.968506
Cdc27	0.654828	0.135303	0.968506
Sh3rf1	-0.698837	0.135317	0.968506
Mertk	0.204861	0.135336	0.968506
Gm16973	0.956553	0.135369	0.968506
Ikbke	-0.140044	0.135482	0.968506
Ifi211	0.700533	0.135611	0.968506
B230219D22Rik	0.316847	0.13562	0.968506
Rabl3	0.377161	0.135628	0.968506
Rps6ka2	-0.398948	0.135656	0.968506
Nudt7	-0.281744	0.135705	0.968506
Arrdc2	-0.237602	0.136071	0.968506
Pak2	0.205056	0.136254	0.968506
E130102H24Rik	0.939513	0.136272	0.968506
Miga1	0.412627	0.13632	0.968506
Bsdc1	-0.202622	0.136593	0.968506
Adprh	0.728856	0.136613	0.968506
A430005L14Rik	-0.167366	0.136667	0.968506
Lnpep	0.423678	0.136689	0.968506
Rrm2b	0.573159	0.136975	0.968506
Rilp	-0.442615	0.137004	0.968506
Ramac	-0.294921	0.137031	0.968506
Mmp8	0.441473	0.137098	0.968506
Apoo	0.90416	0.137139	0.968506
Mlec	-0.141832	0.137142	0.968506
Fmnl2	0.749356	0.137227	0.968506
Mtch2	0.196096	0.137282	0.968506
Saysd1	-0.625397	0.137341	0.968506
Fut8	0.29037	0.137538	0.968506
Vcan	1.09654	0.137709	0.968506
Miip	-0.209348	0.137822	0.968506
Ncstn	-0.188916	0.137905	0.968506
Rdh13	0.275983	0.137972	0.968506
Ppp1r15b	0.166688	0.138064	0.968506
Echdc3	-0.651797	0.138127	0.968506
Cherp	-0.141725	0.138148	0.968506
Mtf1	0.271264	0.138244	0.968506
Prkd3	0.308107	0.13829	0.968506
Rab10	-0.206652	0.138306	0.968506
Irgm2	0.390073	0.138443	0.968506
4833438C02Rik	0.354791	0.138606	0.968506
Tm9sf3	-0.150314	0.138674	0.968506
Nlrc3	-0.28487	0.138864	0.968506
Gm4890	-0.708448	0.139143	0.968506
Lsm8	0.218756	0.139575	0.968506
Katna1	0.266881	0.139607	0.968506
Nt5c	-0.137557	0.139816	0.968506
Kcnk12	1.10506	0.139872	0.968506
Cfl2	-0.264462	0.139956	0.968506
Rpsa-ps7	1.00853	0.14022	0.968506
Rab14	0.131871	0.140237	0.968506
Rcn2	-0.168767	0.140271	0.968506
Tlr4	0.344593	0.14031	0.968506
Smpdl3a	-0.131465	0.140322	0.968506
Polr2l	-0.801627	0.140325	0.968506
Ccdc82	0.218755	0.140332	0.968506
Rhoh	-0.336172	0.140411	0.968506
Tpm3-rs7	0.677077	0.140491	0.968506
Rpsa-ps10	-0.523993	0.140534	0.968506
Ddx47	-0.160432	0.140537	0.968506
Gm9396	1.10471	0.1407	0.968506
Tent5a	0.31437	0.14073	0.968506
Zfp687	-0.262101	0.14076	0.968506
Rundc1	-0.221828	0.140849	0.968506
Cep97	-0.610204	0.14088	0.968506
Wwp1	0.367469	0.141011	0.968506
Fastkd3	-0.247535	0.141066	0.968506
Snrnp27	0.151449	0.141165	0.968506
Pigu	-0.233435	0.141281	0.968506
CT010467.2	-0.384063	0.141289	0.968506
Phf13	0.234317	0.141369	0.968506
Hspd1	0.134009	0.141387	0.968506
Nostrin	0.348222	0.141393	0.968506
Fbxl17	-0.261472	0.141469	0.968506
Tbc1d5	-0.18622	0.141484	0.968506
Zranb1	-0.291883	0.141493	0.968506
Pemt	0.533766	0.14166	0.968506
Cnppd1	-0.137991	0.141685	0.968506
Zbtb8a	0.390426	0.142113	0.968506
Zfyve16	0.386044	0.142127	0.968506
Stap1	-0.74809	0.142264	0.968506
Tmx4	0.301343	0.14229	0.968506
Rps2-ps13	-1.18428	0.142302	0.968506
Gm8885	-0.747049	0.142305	0.968506
Zpr1	-0.170497	0.14233	0.968506
Zfp36l1	-0.154867	0.142444	0.968506
Cbx1	0.190291	0.142456	0.968506
Gm13245	-1.00866	0.142784	0.968506
Ppox	-0.218868	0.142797	0.968506
Dcaf8	-0.162994	0.142884	0.968506
Zcchc24	-0.177743	0.142962	0.968506
Spire1	0.363733	0.142963	0.968506
Ccdc28b	-0.203819	0.142967	0.968506
Haus5	0.232606	0.143031	0.968506
Mtfr2	0.320496	0.143102	0.968506
Map3k1	-0.322743	0.143127	0.968506
Repin1	-0.316449	0.143236	0.968506
Atp11b	0.309911	0.143306	0.968506
Leng1	-0.291371	0.143324	0.968506
Herc4	-0.349505	0.143367	0.968506
Cd40	0.351748	0.143453	0.968506
Vrk3	0.141827	0.143465	0.968506
Ttc27	0.37214	0.143469	0.968506
Junb	-0.180494	0.143498	0.968506
Smarcad1	0.285893	0.143614	0.968506
C1qc	-0.20341	0.143634	0.968506
Atn1	0.199332	0.143637	0.968506
Slc9a3r1	-0.128062	0.143792	0.968506
Zc3h15	0.20696	0.143828	0.968506
Parp2	0.189108	0.143973	0.968506
Erp29	-0.125299	0.144038	0.968506
Kbtbd4	0.25994	0.144092	0.968506
Kmt2c	0.271391	0.144173	0.968506
Isg20l2	0.23182	0.144197	0.968506
Mad2l2	-0.228904	0.144303	0.968506
Cd48	0.565707	0.144333	0.968506
C1qb	-0.129431	0.1444	0.968506
Oas2	0.274517	0.144421	0.968506
H1f10	0.633625	0.144431	0.968506
Smim14	-0.126367	0.144758	0.968506
Acin1	-0.138585	0.144779	0.968506
Eif4h	-0.122578	0.144825	0.968506
Tmem231	-0.511835	0.144907	0.968506
Dtwd1	0.328612	0.144967	0.968506
Paqr4	0.24352	0.144978	0.968506
Polr2c	0.137905	0.145014	0.968506
Tdp2	-0.335302	0.145109	0.968506
Lfng	-0.169797	0.145123	0.968506
C1galt1c1	0.2891	0.145172	0.968506
Rpl19-ps11	1.21002	0.14554	0.968506
Pkn2	0.2748	0.145618	0.968506
Oip5os1	0.170108	0.145629	0.968506
Zfp707	-0.320801	0.145662	0.968506
Pf4	-0.139864	0.145685	0.968506
Mir692-1	-0.620588	0.14579	0.968506
Phf3	0.18202	0.145844	0.968506
Anapc13	0.148199	0.145955	0.968506
Cdc20	0.204862	0.146093	0.968506
Mast2	0.166028	0.146095	0.968506
Sgta	-0.133119	0.146121	0.968506
Rgs14	0.19361	0.146126	0.968506
Irgm1	0.20046	0.14618	0.968506
Zfr	0.189066	0.146367	0.968506
Itm2b	-0.113672	0.146472	0.968506
Slc6a9	-0.505438	0.146479	0.968506
Ahcyl2	0.207959	0.146587	0.968506
Sesn2	-0.157765	0.146608	0.968506
Tkfc	-0.258603	0.146747	0.968506
Cacna1f	0.517919	0.146819	0.968506
AI467606	0.184834	0.146888	0.968506
Fam193a	-0.216321	0.147047	0.968506
Rpl13-ps3	-4.56	0.147086	0.968506
Tnfrsf10b	0.637617	0.147153	0.968506
Mrs2	-0.218213	0.147153	0.968506
Mad2l1	0.28749	0.147267	0.968506
Kdm5b	0.58122	0.147367	0.968506
Flt3l	-0.256133	0.147521	0.968506
Clptm1l	-0.137957	0.147587	0.968506
H3c15	0.802412	0.147627	0.968506
Gm25745	0.539438	0.147634	0.968506
Gm9392	-1.16948	0.147673	0.968506
Elk4	0.185143	0.147704	0.968506
Ttyh2	-0.140423	0.147724	0.968506
Fam126a	0.18574	0.147982	0.968506
Zfp655	-0.327904	0.148229	0.968506
Bcas3	-0.195518	0.148269	0.968506
Prkcd	0.127709	0.148384	0.968506
Plxna1	0.141223	0.148505	0.968506
Tomm34	0.164104	0.148565	0.968506
Mcrip2	-0.282906	0.148583	0.968506
Osgin2	0.332371	0.148633	0.968506
Aacs	-0.141265	0.14864	0.968506
Gm4342	0.947639	0.148861	0.968506
Foxp1	-0.166381	0.148869	0.968506
Gm6204	-0.310084	0.148978	0.968506
Sdhaf4	0.229113	0.148985	0.968506
Pi4ka	-0.141302	0.149163	0.968506
Vdac1	0.138457	0.149275	0.968506
Asap2	0.552562	0.14928	0.968506
Lgalsl	-0.412167	0.149309	0.968506
Cog6	0.245316	0.149311	0.968506
Spg21	0.428527	0.149323	0.968506
Snx11	-0.215664	0.149327	0.968506
Gm10501	1.10465	0.149704	0.968506
Vps72	-0.15012	0.149763	0.968506
Oaf	-0.356192	0.149791	0.968506
Rbm4b	-0.357584	0.149803	0.968506
Ccdc47	0.426104	0.149825	0.968506
Zfp652	-0.159425	0.149872	0.968506
Ndufs8	0.1343	0.149884	0.968506
Pus10	-0.573962	0.1499	0.968506
Csde1	0.139302	0.149925	0.968506
Hhex	0.149688	0.150037	0.968506
Tbc1d1	0.192112	0.150249	0.968506
Adcy9	0.25745	0.150325	0.968506
Tlk1	0.365087	0.150398	0.968506
P2ry1	0.394178	0.150399	0.968506
Map3k9	-0.630184	0.150406	0.968506
5830408C22Rik	1.08874	0.150451	0.968506
Atad1	-0.499504	0.150543	0.968506
Rhov	-0.285621	0.15055	0.968506
Dennd2a	-0.430947	0.150678	0.968506
Abi1	-0.129688	0.150777	0.968506
Gramd3	0.324746	0.150835	0.968506
Slfn9	0.196403	0.150982	0.968506
Pgap2	-0.17527	0.151074	0.968506
Polr1d	-0.125479	0.151118	0.968506
Slc4a7	0.374324	0.15119	0.968506
Sidt2	-0.145984	0.151382	0.968506
Zxdc	-0.259227	0.151397	0.968506
Gpi-ps	0.768137	0.151551	0.968506
S100a9	0.849187	0.151782	0.968506
Zfp661	0.712736	0.151789	0.968506
Dmap1	-0.195331	0.151856	0.968506
Rasgef1b	-0.241056	0.152022	0.968506
Rpl9-ps7	1.13551	0.152139	0.968506
Ecsit	0.221389	0.152154	0.968506
Eif1	-0.119727	0.152196	0.968506
Ptcd2	-0.172775	0.15223	0.968506
Rpl10a-ps4	0.798212	0.152271	0.968506
Camsap1	-0.321736	0.152371	0.968506
Arhgef3	0.295738	0.152407	0.968506
Mib1	0.342108	0.152499	0.968506
Stard9	-0.200582	0.152522	0.968506
Snx25	0.231823	0.1528	0.968506
Gm38335	0.819426	0.152853	0.968506
Polr2b	-0.227259	0.152855	0.968506
Mtor	-0.179429	0.152909	0.968506
Pclaf	0.309872	0.152976	0.968506
1700001L05Rik	-1.24606	0.153014	0.968506
Gm11975	0.899797	0.153032	0.968506
Adam33	0.528381	0.153042	0.968506
Nipal3	-0.192993	0.153065	0.968506
Atxn7	0.513651	0.153172	0.968506
Pyroxd2	-0.620699	0.153187	0.968506
Ilvbl	-0.178656	0.153205	0.968506
Eid1	-0.128662	0.153215	0.968506
Pank3	0.497866	0.153329	0.968506
Yipf3	-0.136356	0.1535	0.968506
Mterf3	0.284929	0.153532	0.968506
Bivm	0.437802	0.153558	0.968506
Gm8520	-0.596703	0.153579	0.968506
Gaa	-0.129946	0.153763	0.968506
Hsd17b7	0.299428	0.153861	0.968506
Uchl1	-0.638324	0.153864	0.968506
Ppp2r5b	-0.247823	0.153909	0.968506
Smagp	-0.203213	0.153929	0.968506
Syngr2	-0.121018	0.153978	0.968506
Gm10863	-1.00671	0.154421	0.968506
Ap2m1-ps	0.675757	0.154463	0.968506
2700038G22Rik	0.785952	0.154491	0.968506
Pus1	-0.287287	0.154528	0.968506
Tmbim6	-0.121678	0.154552	0.968506
Gm8330	-1.88466	0.154672	0.968506
Fth-ps3	-0.752794	0.154681	0.968506
4930556M19Rik	-1.24954	0.154682	0.968506
Sae1	0.124989	0.154711	0.968506
Phlpp2	0.611528	0.154842	0.968506
D630033A02Rik	0.496978	0.154923	0.968506
Smpd5	-0.619727	0.154967	0.968506
Smim40	0.990197	0.15497	0.968506
Ints12	0.463422	0.155026	0.968506
Zdhhc21	0.277286	0.155402	0.968506
Zbtb21	-0.23786	0.155448	0.968506
Amz2	0.213383	0.15552	0.968506
Ctnnb1	-0.121735	0.155562	0.968506
Snrnp25	0.154872	0.155626	0.968506
Grina	-0.117287	0.155735	0.968506
Rhoj	-0.347332	0.155736	0.968506
Ust	-0.600202	0.155817	0.968506
Tfpt	-0.253956	0.156003	0.968506
Vps45	0.207308	0.156067	0.968506
Nanp	0.78454	0.156125	0.968506
1110003F10Rik	0.876391	0.156127	0.968506
Gpatch2l	0.24017	0.156131	0.968506
Uevld	0.468651	0.156231	0.968506
Sf3b6	0.77499	0.156328	0.968506
Trp53rka	0.233883	0.15647	0.968506
Smad4	0.16336	0.156737	0.968506
Ipo4	-0.16655	0.156906	0.968506
H1f0	0.152045	0.157023	0.968506
Smad3	0.407139	0.157039	0.968506
Iffo1	-0.210312	0.157079	0.968506
Prmt7	0.644938	0.157176	0.968506
Ppfia3	-0.488527	0.157181	0.968506
Ing5	-0.304802	0.157526	0.968506
Trappc12	-0.168172	0.157528	0.968506
Uba7	-0.168864	0.157627	0.968506
Camkmt	0.487094	0.157632	0.968506
Gm13532	0.988167	0.157961	0.968506
Elp6	-0.318926	0.158009	0.968506
Shld1	0.291969	0.158032	0.968506
Ppp2ca	-0.420384	0.158078	0.968506
Ankrd66	0.676526	0.158204	0.968506
Nsf	0.131466	0.158308	0.968506
Ighmbp2	0.347601	0.158423	0.968506
9130008F23Rik	-0.932163	0.158588	0.968506
7330423F06Rik	0.991489	0.158591	0.968506
Bcas2	0.125416	0.158725	0.968506
Gpr162	-0.13715	0.158998	0.968506
Vezt	-0.909041	0.159069	0.968506
Cisd3	0.231879	0.159162	0.968506
Itga6	0.143116	0.159167	0.968506
Btbd9	-0.175173	0.159176	0.968506
Sf3b3	0.145267	0.159261	0.968506
Id1	-0.937082	0.159312	0.968506
Rad1	0.344216	0.159314	0.968506
Rps15a	0.364584	0.159344	0.968506
Capn7	0.275216	0.159354	0.968506
Hmg20b	-0.127223	0.159379	0.968506
Ptges3-ps	-0.916018	0.159393	0.968506
Tapbpl	0.27227	0.159397	0.968506
Gpatch1	-0.260415	0.15945	0.968506
Itgam	0.113482	0.159579	0.968506
Mrpl52	0.131715	0.159648	0.968506
Dazap1	-0.13415	0.159734	0.968506
Epm2aip1	0.936811	0.160143	0.968506
Rnf14	0.181841	0.160213	0.968506
Kat8	-0.217713	0.160421	0.968506
Zfand2b	-0.158878	0.160546	0.968506
Sec61g	0.709901	0.160581	0.968506
N6amt1	-0.213521	0.160695	0.968506
Gm5561	-5.35781	0.160838	0.968506
Mx1	-0.610089	0.160925	0.968506
Afp	0.25467	0.160935	0.968506
Cep131	-0.362449	0.161034	0.968506
Nt5dc3	0.231638	0.161082	0.968506
Mrps7	-0.139768	0.161124	0.968506
Bola1	0.146404	0.161214	0.968506
Paxbp1	-0.227753	0.16122	0.968506
Steap3	-0.205143	0.161233	0.968506
Clec4a2	0.522947	0.161499	0.968506
Bhlhb9	-1.0624	0.16163	0.968506
Csnk1g2	-0.125341	0.161701	0.968506
Mocs3	-0.232343	0.161734	0.968506
Fbxo11	-0.362225	0.161776	0.968506
Arhgef40	0.546073	0.161789	0.968506
Sh3glb1	-0.117213	0.161791	0.968506
Tesk2	0.484809	0.161794	0.968506
Bcl2a1b	0.704606	0.161798	0.968506
Snrpf	0.154916	0.161815	0.968506
Gm5445	0.987595	0.161837	0.968506
Snrpg	0.160718	0.161882	0.968506
Egr1	-2.45929	0.161953	0.968506
Tmem123	0.23676	0.161971	0.968506
[truncated: 9,990 more rows]
